# Supplementary material for: The gut microbiota and depressive symptoms across ethnic groups
Source: Nat Commun. 2022 Dec 6;13:7129. doi: 10.1038/s41467-022-34504-1 (PMC9726934; doi:10.1038/s41467-022-34504-1)
Supplement: Supplementary file 4 — Supplementary Data files 1-5 [file 41467_2022_34504_MOESM4_ESM.xlsx]

## Sheet: Supplementary data file 1
Panel A		A) Ethnicity not included			B) Ethnicity not included
	Model	1a	0.025		0.0096
	Model	1b	0.01863		0.0087
	Model	2	0.0155		0.0082
	Model	3	0.0086		0.0043
Panel B
	Prediction of PHQ9 by ethnicity					Model 1a	Model 1b	Model 2	Model 3
		Basic model (Blue)			ΔR2	0.0528	0.0438	0.0316	0.0233
		Extended model (Orange)			ΔR2	0.0374	0.0339	0.0243	0.0191
		Change			%	0.292	0.227	0.23	0.181

## Sheet: Supplementary data file 2
ASV_ID	Phylum	Class	Order	Family	genus	Species	Core	standardized beta Model 0	p Model 0 (FDR)	standardized beta model 1	p Model 1	standardized beta model 1	p Model 2	standardized beta model 3	p Model 3
Zotu161	Actinobacteria	Actinobacteria	Bifidobacteriales	Bifidobacteriaceae	Bifidobacterium	bifidum		0.0715514	0.00113362	0.0298011	0.0906502	0.0234311	0.183928	0.0216638	0.223367
Zotu21	Actinobacteria	Actinobacteria	Bifidobacteriales	Bifidobacteriaceae	Bifidobacterium		Yes	0.0578784	0.00775269	0.0235706	0.186579	0.0185654	0.300718	0.0246567	0.172897
Zotu121	Actinobacteria	Actinobacteria	Bifidobacteriales	Bifidobacteriaceae	Bifidobacterium			0.0718728	0.00112694	0.0251736	0.151822	0.0292508	0.0958011	0.0392881	0.0265213
Zotu383	Actinobacteria	Coriobacteriia	Coriobacteriales	Atopobiaceae	Libanicoccus			0.0537504	0.0146772	0.0190763	0.2848	0.0242786	0.173365	0.0236616	0.18765
Zotu165	Actinobacteria	Coriobacteriia	Coriobacteriales	Eggerthellaceae	Enterorhabdus			-0.0573485	0.00846791	-0.0365044	0.0416347	-0.0333782	0.0624226	-0.0177627	0.326272
Zotu179	Actinobacteria	Coriobacteriia	Coriobacteriales	Eggerthellaceae				-0.0613436	0.00520955	-0.0547647	0.00279747	-0.0502839	0.00605964	-0.0309733	0.0952116
Zotu196	Actinobacteria	Coriobacteriia	Coriobacteriales	Eggerthellaceae	Senegalimassilia	anaerobia		-0.0658801	0.00242965	-0.0328765	0.0575304	-0.0324748	0.0603075	-0.0203186	0.244874
Zotu218	Bacteroidetes	Bacteroidia	Bacteroidales	Bacteroidaceae	Bacteroides	coprophilus		-0.0580669	0.00774515	-0.0408783	0.0181226	-0.0413559	0.0166997	-0.0404929	0.0200705
Zotu70	Bacteroidetes	Bacteroidia	Bacteroidales	Bacteroidaceae	Bacteroides	massiliensis		-0.0585622	0.00727136	-0.0236593	0.180271	-0.0252545	0.1521	-0.019362	0.275453
Zotu55	Bacteroidetes	Bacteroidia	Bacteroidales	Bacteroidaceae	Bacteroides			-0.0511193	0.0209693	-0.0283098	0.101723	-0.0378137	0.0289157	-0.0385757	0.0268273
Zotu93	Bacteroidetes	Bacteroidia	Bacteroidales	Bacteroidaceae	Bacteroides		Yes	0.0437161	0.0474677	0.0262327	0.132389	0.0273262	0.116496	0.0214178	0.221871
Zotu205	Bacteroidetes	Bacteroidia	Bacteroidales	Marinifilaceae	Odoribacter	splanchnicus	Yes	-0.0454175	0.0384037	-0.0221065	0.214084	-0.0179625	0.312221	-0.0169794	0.343714
Zotu272	Bacteroidetes	Bacteroidia	Bacteroidales	Prevotellaceae				-0.0673632	0.00211696	-0.0459032	0.00764306	-0.0486773	0.00461755	-0.0372275	0.0316125
Zotu308	Bacteroidetes	Bacteroidia	Bacteroidales	Prevotellaceae	Paraprevotella			-0.0500588	0.0234599	-0.0173683	0.323294	-0.0167918	0.339685	-0.0125201	0.479825
Zotu246	Bacteroidetes	Bacteroidia	Bacteroidales	Rikenellaceae	Alistipes			-0.0486825	0.0275114	-0.0308955	0.0777919	-0.0338049	0.0533475	-0.0326439	0.063666
Zotu66	Bacteroidetes	Bacteroidia	Bacteroidales	Rikenellaceae	Alistipes	putredinis		-0.0451271	0.0395391	-0.0226676	0.206633	-0.0214158	0.232752	-0.0257309	0.154717
Zotu173	Bacteroidetes	Bacteroidia	Bacteroidales	Rikenellaceae	Alistipes	shahii	Yes	-0.0664663	0.00239854	-0.0366351	0.0397486	-0.0317856	0.0753847	-0.0237697	0.186863
Zotu73	Bacteroidetes	Bacteroidia	Bacteroidales	Tannerellaceae	Parabacteroides	merdae	Yes	-0.0464941	0.0340242	-0.0185843	0.288719	-0.0205534	0.240417	-0.0180178	0.307348
Zotu310	Cyanobacteria	Melainabacteria	Gastranaerophilales					-0.0706056	0.00118346	-0.0325129	0.0718458	-0.0351242	0.0518472	-0.0274155	0.130996
Zotu271	Cyanobacteria	Melainabacteria	Gastranaerophilales					-0.0461464	0.0353517	-0.0457019	0.00826822	-0.0403133	0.0197565	-0.0325929	0.0618363
Zotu345	Firmicutes	Bacilli	Lactobacillales	Lactobacillaceae	Lactobacillus			0.0486747	0.0275114	0.0307825	0.0723149	0.0282347	0.0992051	0.0269889	0.117788
Zotu336	Firmicutes	Bacilli	Lactobacillales	Streptococcaceae	Streptococcus			0.049142	0.0259555	0.0379778	0.0267418	0.0357101	0.0369557	0.029701	0.0853431
Zotu25	Firmicutes	Bacilli	Lactobacillales	Streptococcaceae	Streptococcus		Yes	0.0589476	0.00715024	0.0474032	0.00631659	0.0509716	0.00333117	0.0257761	0.15215
Zotu138	Firmicutes	Clostridia	Clostridiales	Christensenellaceae	Christensenellaceae_R-7_group		Yes	-0.0922383	6.77332e-05	-0.0690335	0.000104564	-0.0612166	0.000591319	-0.0371936	0.0393519
Zotu42	Firmicutes	Clostridia	Clostridiales	Christensenellaceae	Christensenellaceae_R-7_group		Yes	-0.0830856	0.000204305	-0.0583694	0.00103061	-0.0414052	0.0215293	-0.0254169	0.163461
Zotu347	Firmicutes	Clostridia	Clostridiales	Christensenellaceae	Christensenellaceae_R-7_group			-0.0755453	0.000684394	-0.0606487	0.000543357	-0.0503345	0.00425528	-0.0340913	0.0548851
Zotu166	Firmicutes	Clostridia	Clostridiales	Christensenellaceae	Christensenellaceae_R-7_group			-0.0658863	0.00242965	-0.0494847	0.00485505	-0.0398175	0.0237831	-0.0290942	0.102187
Zotu326	Firmicutes	Clostridia	Clostridiales	Christensenellaceae	Christensenellaceae_R-7_group			-0.0608526	0.0053755	-0.0264069	0.128838	-0.0171342	0.325456	-0.00358741	0.838443
Zotu405	Firmicutes	Clostridia	Clostridiales	Christensenellaceae	Christensenellaceae_R-7_group			-0.0552829	0.0114799	-0.0412938	0.0181961	-0.0285063	0.105036	-0.0106655	0.549145
Zotu227	Firmicutes	Clostridia	Clostridiales	Clostridiaceae_1	Clostridium_sensu_stricto_1			-0.0476059	0.0312679	-0.0450306	0.0091887	-0.0379855	0.0278982	-0.0214487	0.219734
Zotu354	Firmicutes	Clostridia	Clostridiales	Family_XIII	Family_XIII_AD3011_group		Yes	-0.0466476	0.0339577	-0.0308993	0.0779241	-0.0250854	0.152808	-0.013028	0.461483
Zotu129	Firmicutes	Clostridia	Clostridiales	Lachnospiraceae	Agathobacter		Yes	-0.0505333	0.0221078	-0.0320762	0.0637522	-0.0329346	0.057103	-0.0266489	0.126964
Zotu332	Firmicutes	Clostridia	Clostridiales	Lachnospiraceae	Blautia	caecimuris		0.0485109	0.0279819	0.0509438	0.00359031	0.0406532	0.0203022	0.0353669	0.0452707
Zotu207	Firmicutes	Clostridia	Clostridiales	Lachnospiraceae	Blautia			-0.0433904	0.0491277	-0.026738	0.126	-0.0250665	0.151338	-0.0228315	0.194181
Zotu416	Firmicutes	Clostridia	Clostridiales	Lachnospiraceae	Blautia			0.0530528	0.0162322	0.0538588	0.00192447	0.0498333	0.00405083	0.0386126	0.0274078
Zotu34	Firmicutes	Clostridia	Clostridiales	Lachnospiraceae	Blautia	obeum	Yes	-0.0829588	0.000204305	-0.053019	0.0024546	-0.0492815	0.00485742	-0.0464151	0.00855024
Zotu68	Firmicutes	Clostridia	Clostridiales	Lachnospiraceae	Butyrivibrio	crossotus		-0.0471028	0.0327912	-0.0330659	0.0606302	-0.0251328	0.154421	-0.00673729	0.705516
Zotu311	Firmicutes	Clostridia	Clostridiales	Lachnospiraceae	GCA-900066575		Yes	-0.068661	0.00169616	-0.0554085	0.00182349	-0.0484644	0.00639017	-0.0389428	0.030124
Zotu428	Firmicutes	Clostridia	Clostridiales	Lachnospiraceae	Herbinix			-0.0540866	0.0139872	-0.0240149	0.182342	-0.0133317	0.45979	-0.00360698	0.842948
Zotu276	Firmicutes	Clostridia	Clostridiales	Lachnospiraceae	Lachnoclostridium			0.0797926	0.000308543	0.0768327	1.3122e-05	0.0724949	3.82072e-05	0.0575196	0.00128513
Zotu75	Firmicutes	Clostridia	Clostridiales	Lachnospiraceae	Lachnospira		Yes	-0.0585582	0.00727136	-0.0384456	0.025893	-0.0258823	0.13623	-0.0265565	0.129806
Zotu64	Firmicutes	Clostridia	Clostridiales	Lachnospiraceae	Lachnospira		Yes	-0.0460903	0.0353517	-0.036459	0.0344197	-0.0260959	0.132711	-0.0210899	0.229253
Zotu240	Firmicutes	Clostridia	Clostridiales	Lachnospiraceae	Lachnospiraceae_AC2044_group			-0.0434281	0.0491277	-0.0181304	0.302249	-0.00600501	0.733943	0.00726725	0.683542
Zotu324	Firmicutes	Clostridia	Clostridiales	Lachnospiraceae	Lachnospiraceae_FCS020_group			-0.0833197	0.000204305	-0.0515517	0.0031637	-0.0471701	0.00685659	-0.0348404	0.0481668
Zotu36	Firmicutes	Clostridia	Clostridiales	Lachnospiraceae	Lachnospiraceae_ND3007_group		Yes	-0.0761761	0.000640214	-0.0427339	0.0151949	-0.0374043	0.0337652	-0.0281411	0.114876
Zotu294	Firmicutes	Clostridia	Clostridiales	Lachnospiraceae	Lachnospiraceae_NK4A136_group			-0.082354	0.000204305	-0.0590439	0.000737037	-0.0524708	0.00271496	-0.0372834	0.0355611
Zotu86	Firmicutes	Clostridia	Clostridiales	Lachnospiraceae	Lachnospiraceae_NK4A136_group		Yes	-0.0705438	0.00118346	-0.0422365	0.015038	-0.0361168	0.0379198	-0.03082	0.079505
Zotu58	Firmicutes	Clostridia	Clostridiales	Lachnospiraceae	Lachnospiraceae_NK4A136_group		Yes	-0.0531095	0.0162322	-0.0392065	0.0243162	-0.0309627	0.0759411	-0.0252984	0.150663
Zotu401	Firmicutes	Clostridia	Clostridiales	Lachnospiraceae	Lachnospiraceae_NK4A136_group			-0.0465647	0.0339577	-0.0309668	0.0759841	-0.0190595	0.276478	-0.00909479	0.606798
Zotu188	Firmicutes	Clostridia	Clostridiales	Lachnospiraceae	Lachnospiraceae_UCG-001			-0.0522708	0.0184912	-0.0442871	0.00985753	-0.0375484	0.0288699	-0.0301274	0.082146
Zotu361	Firmicutes	Clostridia	Clostridiales	Lachnospiraceae	Lachnospiraceae_UCG-003			-0.0517743	0.0199629	-0.0308957	0.074189	-0.0322931	0.0626304	-0.0211829	0.22557
Zotu318	Firmicutes	Clostridia	Clostridiales	Lachnospiraceae	Lachnospiraceae_UCG-008			-0.0481784	0.0293024	-0.0479309	0.0125184	-0.0369853	0.0542643	-0.0199217	0.305389
Zotu374	Firmicutes	Clostridia	Clostridiales	Lachnospiraceae	Marvinbryantia			-0.0735149	0.000902595	-0.0552877	0.0020322	-0.0437762	0.0149459	-0.0283004	0.11982
Zotu341	Firmicutes	Clostridia	Clostridiales	Lachnospiraceae	Marvinbryantia			-0.0710718	0.00114618	-0.0645126	0.000239058	-0.05157	0.00348761	-0.0445687	0.0124469
Zotu267	Firmicutes	Clostridia	Clostridiales	Lachnospiraceae	Marvinbryantia		Yes	-0.0679044	0.00194264	-0.0377292	0.0315736	-0.0304711	0.0826132	-0.0166338	0.348666
Zotu41	Firmicutes	Clostridia	Clostridiales	Lachnospiraceae			Yes	-0.0726916	0.00102854	-0.0443933	0.0102904	-0.0480967	0.00546371	-0.0407592	0.0195701
Zotu91	Firmicutes	Clostridia	Clostridiales	Lachnospiraceae			Yes	-0.0633202	0.00400746	-0.0496573	0.00446102	-0.0494435	0.0046722	-0.0353315	0.0457758
Zotu238	Firmicutes	Clostridia	Clostridiales	Lachnospiraceae			Yes	-0.0620062	0.00476214	-0.0342265	0.0513983	-0.0338425	0.053977	-0.0262347	0.138217
Zotu134	Firmicutes	Clostridia	Clostridiales	Lachnospiraceae				-0.0587281	0.00727136	-0.0327865	0.063086	-0.0296379	0.0928291	-0.0222575	0.211423
Zotu252	Firmicutes	Clostridia	Clostridiales	Lachnospiraceae			Yes	-0.0570935	0.00875319	-0.0386158	0.0253387	-0.0329633	0.0560201	-0.0221909	0.202254
Zotu384	Firmicutes	Clostridia	Clostridiales	Lachnospiraceae				-0.0456549	0.0372793	-0.024171	0.182454	-0.0139614	0.443399	-0.00859024	0.640216
Zotu397	Firmicutes	Clostridia	Clostridiales	Lachnospiraceae			Yes	-0.0440094	0.0456977	-0.0326269	0.0657728	-0.0273033	0.123419	-0.0218782	0.221441
Zotu389	Firmicutes	Clostridia	Clostridiales	Lachnospiraceae				0.0470746	0.0327912	0.0411009	0.0172206	0.0301733	0.0805101	0.0255587	0.141683
Zotu106	Firmicutes	Clostridia	Clostridiales	Lachnospiraceae				0.0512108	0.0209075	0.0456126	0.00982781	0.0304685	0.0854776	0.0168667	0.347874
Zotu39	Firmicutes	Clostridia	Clostridiales	Lachnospiraceae	Roseburia	inulinivorans	Yes	-0.047374	0.0321759	-0.0371575	0.0299187	-0.0472442	0.00591426	-0.0404168	0.0196302
Zotu141	Firmicutes	Clostridia	Clostridiales					-0.0491676	0.0259555	-0.0420784	0.0163784	-0.030135	0.0879754	-0.0172707	0.333827
Zotu334	Firmicutes	Clostridia	Clostridiales	Peptococcaceae	Peptococcus			-0.07181	0.00112694	-0.0542111	0.00163713	-0.0502892	0.00346071	-0.0418428	0.015817
Zotu133	Firmicutes	Clostridia	Clostridiales	Ruminococcaceae	CAG-352			-0.0446339	0.042071	-0.0274792	0.108807	-0.0205174	0.231599	-0.0127884	0.459114
Zotu5420	Firmicutes	Clostridia	Clostridiales	Ruminococcaceae	Faecalibacterium		Yes	-0.0466315	0.0339577	-0.0310797	0.0723471	-0.0264798	0.125419	-0.0198652	0.254484
Zotu4	Firmicutes	Clostridia	Clostridiales	Ruminococcaceae	Faecalibacterium	prausnitzii	Yes	-0.0443715	0.0435014	-0.0321664	0.0622342	-0.0285329	0.0981276	-0.019846	0.254386
Zotu251	Firmicutes	Clostridia	Clostridiales	Ruminococcaceae	Flavonifractor	plautii		0.0499591	0.0235843	0.0458776	0.00987846	0.0341335	0.05592	0.0204052	0.258189
Zotu200	Firmicutes	Clostridia	Clostridiales	Ruminococcaceae	Intestinimonas			-0.0590137	0.00715024	-0.0476729	0.0070344	-0.0399322	0.0238505	-0.02568	0.150978
Zotu245	Firmicutes	Clostridia	Clostridiales	Ruminococcaceae				-0.0644999	0.00318587	-0.0447095	0.0112858	-0.0330143	0.0618584	-0.0169047	0.345208
Zotu322	Firmicutes	Clostridia	Clostridiales	Ruminococcaceae				-0.0625107	0.00451063	-0.0485897	0.00571761	-0.0384148	0.0294532	-0.0136974	0.443818
Zotu168	Firmicutes	Clostridia	Clostridiales	Ruminococcaceae				-0.0502488	0.0229669	-0.0364418	0.0387774	-0.024664	0.162931	-0.00493953	0.78194
Zotu208	Firmicutes	Clostridia	Clostridiales	Ruminococcaceae	Oscillibacter		Yes	0.0507543	0.0215239	0.0660983	0.000227721	0.064061	0.000351579	0.0484965	0.00727958
Zotu146	Firmicutes	Clostridia	Clostridiales	Ruminococcaceae	Ruminiclostridium_5		Yes	-0.0611211	0.00532749	-0.0266683	0.14567	-0.0183886	0.315309	-0.00529532	0.774953
Zotu88	Firmicutes	Clostridia	Clostridiales	Ruminococcaceae	Ruminiclostridium_6			-0.0584726	0.00727136	-0.0152627	0.397192	-0.00746989	0.679055	0.00188382	0.917433
Zotu281	Firmicutes	Clostridia	Clostridiales	Ruminococcaceae	Ruminiclostridium_9			-0.0658489	0.00242965	-0.0487051	0.00589172	-0.0388695	0.0288396	-0.0256157	0.154657
Zotu248	Firmicutes	Clostridia	Clostridiales	Ruminococcaceae	Ruminiclostridium_9		Yes	-0.0513019	0.0209075	-0.0262853	0.13666	-0.0228681	0.194991	-0.00821822	0.645254
Zotu190	Firmicutes	Clostridia	Clostridiales	Ruminococcaceae	Ruminococcaceae_NK4A214_group			-0.0782492	0.000413989	-0.0377944	0.0302844	-0.0294789	0.0908879	-0.0200497	0.254021
Zotu385	Firmicutes	Clostridia	Clostridiales	Ruminococcaceae	Ruminococcaceae_NK4A214_group			-0.0666112	0.00239854	-0.0551575	0.00162868	-0.0463772	0.00816809	-0.0287453	0.105946
Zotu169	Firmicutes	Clostridia	Clostridiales	Ruminococcaceae	Ruminococcaceae_NK4A214_group			-0.0509133	0.021474	-0.0397727	0.0276932	-0.0256115	0.159493	-0.00458765	0.803528
Zotu35	Firmicutes	Clostridia	Clostridiales	Ruminococcaceae	Ruminococcaceae_UCG-002	bacterium	Yes	-0.05078	0.0215239	-0.0311945	0.077076	-0.0199422	0.258775	-0.0112815	0.527106
Zotu37	Firmicutes	Clostridia	Clostridiales	Ruminococcaceae	Ruminococcaceae_UCG-002		Yes	-0.0734958	0.000902595	-0.0487615	0.00703117	-0.0359201	0.0483858	-0.0162708	0.377838
Zotu114	Firmicutes	Clostridia	Clostridiales	Ruminococcaceae	Ruminococcaceae_UCG-002			-0.0566544	0.00927721	-0.0362326	0.0419694	-0.0193263	0.282724	-0.00210245	0.908049
Zotu184	Firmicutes	Clostridia	Clostridiales	Ruminococcaceae	Ruminococcaceae_UCG-002			-0.0565411	0.00927721	-0.0470755	0.00816697	-0.0414146	0.0201616	-0.0174141	0.334591
Zotu174	Firmicutes	Clostridia	Clostridiales	Ruminococcaceae	Ruminococcaceae_UCG-002			-0.0512145	0.0209075	-0.0340294	0.055985	-0.0185243	0.301498	-0.00149956	0.934118
Zotu301	Firmicutes	Clostridia	Clostridiales	Ruminococcaceae	Ruminococcaceae_UCG-003			-0.0622058	0.00468613	-0.0585216	0.00122461	-0.0447617	0.0139	-0.0270603	0.142485
Zotu143	Firmicutes	Clostridia	Clostridiales	Ruminococcaceae	Ruminococcaceae_UCG-003		Yes	-0.049717	0.0243175	-0.0222558	0.210208	-0.00699744	0.695078	0.0059802	0.740049
Zotu110	Firmicutes	Clostridia	Clostridiales	Ruminococcaceae	Ruminococcaceae_UCG-005			-0.0881022	0.000118151	-0.074961	3.3209e-05	-0.062708	0.000558784	-0.0411012	0.0257593
Zotu392	Firmicutes	Clostridia	Clostridiales	Ruminococcaceae	Ruminococcaceae_UCG-005			-0.0608848	0.0053755	-0.0394972	0.0257026	-0.0333413	0.0597401	-0.01766	0.323721
Zotu162	Firmicutes	Clostridia	Clostridiales	Ruminococcaceae	Ruminococcaceae_UCG-005			-0.0579029	0.00775269	-0.0450641	0.0118251	-0.0314477	0.0807778	-0.0133575	0.463089
Zotu351	Firmicutes	Clostridia	Clostridiales	Ruminococcaceae	Ruminococcaceae_UCG-005			-0.0515673	0.0204353	-0.0522267	0.00343681	-0.0437858	0.0144306	-0.0262392	0.147137
Zotu67	Firmicutes	Clostridia	Clostridiales	Ruminococcaceae	Ruminococcaceae_UCG-005		Yes	-0.0496066	0.0244973	-0.0341792	0.0558581	-0.0220451	0.220494	-0.00229265	0.899836
Zotu407	Firmicutes	Clostridia	Clostridiales	Ruminococcaceae	Ruminococcaceae_UCG-010			-0.0601296	0.00584597	-0.0355214	0.0407946	-0.0255415	0.142568	-0.0124983	0.477657
Zotu247	Firmicutes	Clostridia	Clostridiales	Ruminococcaceae	Ruminococcaceae_UCG-014			-0.0711984	0.00114618	-0.0498901	0.00422007	-0.0421071	0.0159138	-0.0282818	0.108959
Zotu300	Firmicutes	Clostridia	Clostridiales	Ruminococcaceae	Ruminococcaceae_UCG-014			-0.0471472	0.0327912	-0.0325863	0.0631218	-0.0237789	0.176303	-0.0185159	0.29555
Zotu199	Firmicutes	Clostridia	Clostridiales	Ruminococcaceae	Ruminococcaceae_UCG-014			-0.0465726	0.0339577	-0.0262909	0.136808	-0.0176234	0.319625	-0.0072127	0.687378
Zotu373	Firmicutes	Clostridia	Clostridiales	Ruminococcaceae	Ruminococcaceae_UCG-014			-0.0456729	0.0372793	-0.0384412	0.0248611	-0.033049	0.0538021	-0.0284524	0.099032
Zotu193	Firmicutes	Clostridia	Clostridiales	Ruminococcaceae	Ruminococcus_1			-0.0606118	0.0054503	-0.0605028	0.000441795	-0.0523124	0.0024593	-0.0435838	0.0124133
Zotu394	Firmicutes	Clostridia	Clostridiales	Ruminococcaceae	Ruminococcus_1			-0.0605703	0.0054503	-0.0558146	0.0011613	-0.0492766	0.00414349	-0.0416169	0.016246
Zotu158	Firmicutes	Clostridia	Clostridiales	Ruminococcaceae	Subdoligranulum			-0.0663404	0.00239854	-0.0276865	0.113857	-0.0232074	0.184917	-0.0154683	0.38184
Zotu375	Firmicutes	Erysipelotrichia	Erysipelotrichales	Erysipelotrichaceae	Erysipelatoclostridium	ramosum		0.0476737	0.031248	0.0431635	0.0139596	0.0365671	0.0371884	0.0216659	0.223309
Zotu54	Firmicutes	Erysipelotrichia	Erysipelotrichales	Erysipelotrichaceae	Erysipelotrichaceae_UCG-003		Yes	-0.0750816	0.000706159	-0.0426253	0.0160136	-0.0425166	0.016386	-0.0300601	0.0948559
Zotu83	Firmicutes	Erysipelotrichia	Erysipelotrichales	Erysipelotrichaceae	Holdemanella	biformis		-0.0478557	0.0306275	-0.0377439	0.0298412	-0.0357963	0.0394468	-0.0252415	0.150227
Zotu40	Firmicutes	Erysipelotrichia	Erysipelotrichales	Erysipelotrichaceae	Holdemanella			-0.0463314	0.0346211	-0.0282572	0.102862	-0.0319252	0.0657655	-0.0269091	0.124268
Zotu47	Firmicutes	Negativicutes	Selenomonadales	Veillonellaceae	Dialister	invisus		0.0543318	0.0135617	0.0519014	0.00250459	0.0591705	0.000570344	0.0461052	0.0077415
Zotu323	Proteobacteria	Alphaproteobacteria	Rhodospirillales					-0.0697412	0.00137143	-0.0475343	0.00649321	-0.0448765	0.010056	-0.0411258	0.0192905
Zotu283	Proteobacteria	Alphaproteobacteria	Rhodospirillales					-0.0557913	0.0105709	-0.026312	0.137612	-0.0241787	0.172619	-0.0116381	0.513675
Zotu261	Proteobacteria	Alphaproteobacteria	Rhodospirillales					-0.0468954	0.0334486	-0.010331	0.560976	-0.00724384	0.683044	0.00668825	0.707767
Zotu183	Proteobacteria	Deltaproteobacteria	Desulfovibrionales	Desulfovibrionaceae	Desulfovibrio			-0.0801033	0.000308543	-0.0437036	0.0116648	-0.0428624	0.0132355	-0.0324832	0.0627243
Zotu255	Proteobacteria	Deltaproteobacteria	Desulfovibrionales	Desulfovibrionaceae	Desulfovibrio			-0.0450151	0.0399046	-0.0355353	0.038773	-0.0363621	0.0341995	-0.0241597	0.163647
Zotu116	Proteobacteria	Gammaproteobacteria	Betaproteobacteriales	Burkholderiaceae	Sutterella			-0.0626469	0.00450521	-0.0202523	0.246579	-0.0300594	0.0862259	-0.0237191	0.179122
Zotu307	Proteobacteria	Gammaproteobacteria	Betaproteobacteriales	Burkholderiaceae	Sutterella	wadsworthensis		-0.0565988	0.00927721	-0.0220213	0.202865	-0.0269648	0.119711	-0.019818	0.25629
Zotu53	Proteobacteria	Gammaproteobacteria	Enterobacteriales	Enterobacteriaceae	Escherichia/Shigella		Yes	0.0617644	0.00488594	0.0420841	0.0147379	0.0334326	0.0525541	0.0175908	0.317483
Zotu369	Tenericutes	Mollicutes	Anaeroplasmatales	Anaeroplasmataceae	Anaeroplasma			-0.0452408	0.0391678	-0.022809	0.196102	-0.0213926	0.225779	-0.0100686	0.570857

## Sheet: Supplementary data file 3
ASV_ID	Phylum (SILVA)	Class (SILVA)	Order (SILVA)	Family (SILVA)	genus (SILVA)	Species (SILVA)	Phylum (greengenes)	Class (greengenes)	Order (greengenes)	Family (greengenes)	Genus (greengenes)	Species (greengenes)	Core	Beta Model 0	p-value Model 0	Benjamini-Hochberg p-value FDR .05 Model 0	Beta Model 1	p-value Model 1	Heterogeneity (I2) model 1	Beta Model 2	p-value Model 2	Beta Model 3	p-value Model 3	Rho PHQ-9	Rho Neuroticism	Rho Life-time episodes	Rho family history depr	Rho Sex	Rho Age	Rho Education	Rho Occupational level	Rho smoker	Rho total phys activity	Rho Audit alcohol	Rho BMI	Rho GI diagnosis	Rho Diabetes	Rho Diarrhea (past week)	Rho CRP (mg/L)	Rho PPI	Rho antibiotics	Rho Shannon	Rho Simpson	invSimpson	Richness	Rho Chao1	Rho ACE	Rho PD
Zotu161	Actinobacteria	Actinobacteria	Bifidobacteriales	Bifidobacteriaceae	Bifidobacterium	bifidum	p__Actinobacteria	c__Actinobacteria	o__Bifidobacteriales	f__Bifidobacteriaceae	Bifidobacterium	Bifidobacterium bifidum		0.0715514	4.94673e-05	0.00114324	0.0298011	0.0906502	0	0.0234311	0.183928	0.0216638	0.223367	0.0715514	0.0451552	0.0178538	-0.0239977	0.0906752	-0.0667865	-0.0409176	-0.063257	0.083156	-0.0181596	-0.0801508	0.0322476	0.0192258	0.0217395	0.0460213	0.0977356	0.0527413	-0.00609094	-0.0862501	-0.0229308	0.0229308	-0.105381	-0.0600559	-0.052186	-0.150783
Zotu22	Actinobacteria	Actinobacteria	Bifidobacteriales	Bifidobacteriaceae	Bifidobacterium	NA	p__Actinobacteria	c__Actinobacteria	o__Bifidobacteriales	f__Bifidobacteriaceae	Bifidobacterium		1	-0.00599579	0.734138	0.820972	-0.0356758	0.0486013	0	-0.0365512	0.0432038	-0.0332584	0.0678157	-0.00599579	-0.0163748	-0.0346652	-0.056139	0.0838624	-0.0209192	-0.0953677	-0.12405	-0.000314339	-0.00470259	-0.0980841	0.0244282	-0.0297916	0.0327443	-0.00739271	0.00699806	0.0020631	-0.0177892	-0.13215	-0.0394553	0.0394553	-0.196914	-0.154329	-0.147426	-0.242922
Zotu8	Actinobacteria	Actinobacteria	Bifidobacteriales	Bifidobacteriaceae	Bifidobacterium	NA	p__Actinobacteria	c__Actinobacteria	o__Bifidobacteriales	f__Bifidobacteriaceae	Bifidobacterium		1	0.0156099	0.376559	0.524885	-0.0277447	0.115183	0	-0.0314949	0.0731775	-0.0159189	0.369244	0.0156099	-0.0023605	-0.00802792	-0.017408	0.0589795	-0.117515	-0.0360313	-0.0419052	-0.00189152	-0.0107156	-0.105226	0.0397279	-0.00668626	-0.0407914	-0.00333573	0.0346223	-0.0295391	-0.0444587	0.00533715	0.0543434	-0.0543434	-0.0302787	-0.0233463	-0.0189097	-0.0260141
Zotu21	Actinobacteria	Actinobacteria	Bifidobacteriales	Bifidobacteriaceae	Bifidobacterium	NA	p__Actinobacteria	c__Actinobacteria	o__Bifidobacteriales	f__Bifidobacteriaceae	Bifidobacterium	Bifidobacterium longum	1	0.0578784	0.00103369	0.00781847	0.0235706	0.186579	0	0.0185654	0.300718	0.0246567	0.172897	0.0578784	0.0112069	0.0373757	0.00907097	0.128839	-0.0602901	0.00126993	0.00609402	0.0947498	-0.0124714	-0.0191538	-0.0748999	-0.00908902	-0.0491672	0.00458035	0.0513163	-0.0156817	0.0314988	-0.0817202	0.0688537	-0.0688537	-0.169574	-0.101309	-0.0851785	-0.252272
Zotu121	Actinobacteria	Actinobacteria	Bifidobacteriales	Bifidobacteriaceae	Bifidobacterium	NA	p__Actinobacteria	c__Actinobacteria	o__Bifidobacteriales	f__Bifidobacteriaceae	Bifidobacterium			0.0718728	4.57368e-05	0.0011365	0.0251736	0.151822	21	0.0292508	0.0958011	0.0392881	0.0265213	0.0718728	0.0502765	-0.0224244	-0.0180556	0.0295745	-0.11435	-0.0275482	-0.0446538	-0.0500491	-0.0188345	-0.150603	0.0373752	-0.0102415	-0.0357804	-0.0326037	0.0387779	0.0107419	-0.0371357	0.00976044	-0.0368806	0.0368806	0.0445519	0.0232047	0.01638	0.0586815
Zotu383	Actinobacteria	Coriobacteriia	Coriobacteriales	Atopobiaceae	Libanicoccus	NA	p__Actinobacteria	c__Coriobacteriia	o__Coriobacteriales	f__Coriobacteriaceae				0.0537504	0.00231277	0.0148017	0.0190763	0.2848	32	0.0242786	0.173365	0.0236616	0.18765	0.0537504	0.0243605	0.0394417	0.0325469	-0.0659256	-0.055274	-0.0146588	-0.0146518	-0.0377788	-0.0171835	-0.0922986	0.0333631	-0.00402819	-0.00106112	0.0200499	0.0325317	0.0178049	-0.0322685	0.0576769	-0.0187669	0.0187669	0.0986774	0.0503158	0.0387803	0.174549
Zotu376	Actinobacteria	Coriobacteriia	Coriobacteriales	Atopobiaceae	NA	NA	p__Actinobacteria	c__Coriobacteriia	o__Coriobacteriales	f__Coriobacteriaceae				-0.0211855	0.230079	0.369837	-0.0148716	0.393465	0	-0.00957202	0.58273	0.00096753	0.956048	-0.0211855	-0.00939645	-0.000151425	-0.00994815	-0.110275	0.00214114	-0.0227429	-0.0397119	-0.00717464	0.0113176	-0.0290672	0.0384651	-0.0385983	0.00227182	-0.0346355	0.0177015	-0.00747593	-0.0170523	0.140013	0.0428159	-0.0428159	0.1863	0.133773	0.114982	0.262122
Zotu316	Actinobacteria	Coriobacteriia	Coriobacteriales	Atopobiaceae	Olsenella	NA	p__Actinobacteria	c__Coriobacteriia	o__Coriobacteriales	f__Coriobacteriaceae				-0.0223107	0.206261	0.345986	-0.0297182	0.0870975	0	-0.0296287	0.0883598	-0.0183634	0.295019	-0.0223107	-0.0139097	-0.0472495	-0.0264421	-0.0959947	-0.03501	-0.0496557	-0.0566727	-0.000817639	0.024104	-0.0329362	0.0604908	-0.0242301	-0.0228359	-0.0144625	0.000943665	-0.0201676	-0.0647149	0.126147	0.0284367	-0.0284367	0.170733	0.108939	0.0939287	0.266873
Zotu366	Actinobacteria	Coriobacteriia	Coriobacteriales	Atopobiaceae	Olsenella	umbonata	p__Actinobacteria	c__Coriobacteriia	o__Coriobacteriales	f__Coriobacteriaceae				0.0179747	0.308568	0.452599	-0.0103488	0.548134	0	-0.0069003	0.688373	-0.00955269	0.581037	0.0179747	-0.00153789	-0.0311494	0.00512018	0.0366181	-0.0224802	-0.0324481	-0.0125631	-0.0192407	-0.031012	-0.0783701	0.0366074	0.00917421	0.00330757	0.00777581	0.0327744	0.0255673	0.00587813	0.00529919	-0.02067	0.02067	0.0311158	0.0210948	0.0187919	0.0546235
Zotu15	Actinobacteria	Coriobacteriia	Coriobacteriales	Coriobacteriaceae	Collinsella	aerofaciens	p__Actinobacteria	c__Coriobacteriia	o__Coriobacteriales	f__Coriobacteriaceae	Collinsella	Collinsellaaerofaciens	1	-0.00474949	0.787907	0.864826	-0.00913536	0.597374	0	-0.0215232	0.214886	-0.0138092	0.429886	-0.00474949	-0.0321292	-0.020697	0.0388926	0.00654176	-0.0520016	0.0311771	0.0318433	0.107356	0.0039567	0.0723567	-0.000771748	-0.0379239	-0.0438352	0.00347504	0.070555	0.00555883	-0.0560168	0.0828023	0.13187	-0.13187	0.046581	0.0611034	0.071085	0.0131633
Zotu165	Actinobacteria	Coriobacteriia	Coriobacteriales	Eggerthellaceae	Enterorhabdus	NA	p__Actinobacteria	c__Coriobacteriia	o__Coriobacteriales	f__Coriobacteriaceae				-0.0573485	0.00114958	0.00853976	-0.0365044	0.0416347	0	-0.0333782	0.0624226	-0.0177627	0.326272	-0.0573485	-0.05704	-0.0150045	0.0294282	-0.114893	0.028202	0.0905101	0.117399	0.0223494	0.0548135	0.0959262	-0.0709184	-0.0498078	-0.0653762	-0.0489322	-0.0573152	-0.0273472	-0.0502985	0.334383	0.211974	-0.211974	0.363177	0.280347	0.269503	0.459076
Zotu179	Actinobacteria	Coriobacteriia	Coriobacteriales	Eggerthellaceae	NA	NA	p__Actinobacteria	c__Coriobacteriia	o__Coriobacteriales	f__Coriobacteriaceae				-0.0613436	0.000505168	0.00525375	-0.0547647	0.00279747	0	-0.0502839	0.00605964	-0.0309733	0.0952116	-0.0613436	-0.0649761	-0.00558464	0.0673511	-0.0826605	0.0321859	0.137307	0.197877	0.0307951	0.0805497	0.12422	-0.0800563	-0.0479436	-0.0780707	-0.0552876	-0.00293044	-0.00895488	-0.0699324	0.329997	0.216124	-0.216124	0.36371	0.290015	0.280553	0.435
Zotu196	Actinobacteria	Coriobacteriia	Coriobacteriales	Eggerthellaceae	Senegalimassilia	anaerobia	p__Actinobacteria	c__Coriobacteriia	o__Coriobacteriales	f__Coriobacteriaceae				-0.0658801	0.000187158	0.00245027	-0.0328765	0.0575304	0	-0.0324748	0.0603075	-0.0203186	0.244874	-0.0658801	-0.0432435	-0.0394991	0.0153723	-0.0491018	0.0159812	0.0327438	0.0246884	6.69403e-05	0.0369458	0.0694335	-0.0386091	-0.0408323	-0.0740075	-0.00222538	-0.0700276	-0.016968	-0.0653314	0.288044	0.216432	-0.216432	0.271151	0.219215	0.215695	0.307401
Zotu237	Actinobacteria	Coriobacteriia	Coriobacteriales	Eggerthellaceae	Slackia	isoflavoniconvertens	p__Actinobacteria	c__Coriobacteriia	o__Coriobacteriales	f__Coriobacteriaceae	Slackia			-0.0304342	0.0846532	0.181524	-0.0250062	0.153745	0	-0.0259655	0.139311	-0.0227652	0.198458	-0.0304342	-0.0166339	-0.0063332	0.00497972	-0.101674	0.0204976	0.00823011	0.0226277	0.0252741	0.0276739	0.0389331	0.0296547	-0.0316948	-0.0295882	-0.00667108	0.0457499	0.0221581	-0.031769	0.217912	0.118961	-0.118961	0.25301	0.202651	0.192667	0.316336
Zotu82	Bacteroidetes	Bacteroidia	Bacteroidales	Bacteroidaceae	Bacteroides	caccae	p__Bacteroidetes	c__Bacteroidia	o__Bacteroidales	f__Bacteroidaceae	Bacteroides	Bacteroides caccae		-0.0264825	0.133529	0.254808	-0.0144521	0.402083	0	-0.0160205	0.352156	-0.0213329	0.218244	-0.0264825	-0.0674697	-0.0213955	0.0188967	0.0744535	0.00485508	0.076662	0.0471593	0.00457608	-0.025824	0.0559491	-0.0126515	-0.00421334	-0.0541259	-0.0103295	-0.0161078	-0.00971944	-0.0048023	0.19157	0.214827	-0.214827	0.118811	0.132719	0.139555	0.0749963
Zotu239	Bacteroidetes	Bacteroidia	Bacteroidales	Bacteroidaceae	Bacteroides	clarus	p__Bacteroidetes	c__Bacteroidia	o__Bacteroidales	f__Bacteroidaceae	Bacteroides			-0.00866345	0.623611	0.737516	0.00910581	0.599843	0	0.00830567	0.632261	0.0134581	0.440901	-0.00866345	-0.0277318	0.0264281	0.0416042	0.00863102	0.0619869	0.0876228	0.104778	0.00652203	-0.0133912	0.088144	-0.0682229	-0.023616	-0.0215892	0.00428105	0.0227821	0.000981888	0.0151729	0.164008	0.175063	-0.175063	0.127228	0.130163	0.138434	0.101376
Zotu122	Bacteroidetes	Bacteroidia	Bacteroidales	Bacteroidaceae	Bacteroides	coprocola	p__Bacteroidetes	c__Bacteroidia	o__Bacteroidales	f__Bacteroidaceae	Bacteroides			-0.0149553	0.396901	0.545638	0.00356156	0.837559	17	0.00304615	0.860656	-0.00217631	0.900705	-0.0149553	-0.0478669	0.00989308	0.0311063	-0.0238973	0.0462895	0.0667351	0.0857107	0.0316702	0.00527707	0.113531	-0.0135403	0.00527602	-0.0159503	-0.00496546	-0.00435792	0.0261003	-0.00694021	0.0733887	0.0584596	-0.0584596	0.083161	0.077972	0.080861	0.082358
Zotu218	Bacteroidetes	Bacteroidia	Bacteroidales	Bacteroidaceae	Bacteroides	coprophilus	p__Bacteroidetes	c__Bacteroidia	o__Bacteroidales	f__Bacteroidaceae	Bacteroides	Bacteroides coprophilus		-0.0580669	0.000995134	0.00781086	-0.0408783	0.0181226	61	-0.0413559	0.0166997	-0.0404929	0.0200705	-0.0580669	-0.0119055	0.00661882	-0.00252992	-0.00159703	0.0507442	0.0391964	0.0561251	-0.00101752	0.0146483	0.0866149	-0.00410781	-0.00218833	-0.0394442	-0.00801316	-0.0634947	-0.00974949	-0.0279581	0.0877156	0.0629479	-0.0629479	0.0935112	0.0692288	0.0749183	0.103744
Zotu159	Bacteroidetes	Bacteroidia	Bacteroidales	Bacteroidaceae	Bacteroides	eggerthii	p__Bacteroidetes	c__Bacteroidia	o__Bacteroidales	f__Bacteroidaceae	Bacteroides	Bacteroides eggerthii		-0.0421538	0.0169032	0.0558074	-0.0192555	0.269819	49	-0.0190205	0.275247	-0.0128721	0.463716	-0.0421538	-0.0309051	0.00195162	0.041082	0.010981	0.0872524	0.0970612	0.125547	0.00495445	0.0202801	0.109866	-0.0842311	-0.00198339	-0.0230367	-0.0118191	0.00547405	-0.00596189	-0.0311585	0.225764	0.217138	-0.217138	0.190313	0.173456	0.181117	0.191273
Zotu250	Bacteroidetes	Bacteroidia	Bacteroidales	Bacteroidaceae	Bacteroides	eggerthii	p__Bacteroidetes	c__Bacteroidia	o__Bacteroidales	f__Bacteroidaceae	Bacteroides	Bacteroideeggerthii		-0.00753607	0.66947	0.765108	0.00653869	0.706085	7	0.00585268	0.735257	0.00702199	0.687163	-0.00753607	-0.00245157	0.0218736	0.0210963	0.0215929	0.0700624	0.073865	0.109459	0.0325263	0.0107919	0.0894834	-0.0480275	-0.0209319	-0.00599631	-0.0105287	-0.0152238	0.0206572	-0.00259344	0.120136	0.11667	-0.11667	0.105968	0.0997738	0.108098	0.119233
Zotu275	Bacteroidetes	Bacteroidia	Bacteroidales	Bacteroidaceae	Bacteroides	finegoldii	p__Bacteroidetes	c__Bacteroidia	o__Bacteroidales	f__Bacteroidaceae	Bacteroides			-0.0234038	0.184886	0.321928	-0.00794366	0.64483	0	-0.0108785	0.52741	-0.0109712	0.526865	-0.0234038	-0.0225007	0.0292795	0.0126996	0.046221	0.0365945	0.0321238	0.0570319	0.0133809	0.00318401	0.0706464	-0.0412869	-0.00381403	0.0259279	0.0116169	0.0298872	0.0117197	0.0140636	0.0626044	0.10765	-0.10765	0.0335704	0.0667215	0.0748484	-0.0401674
Zotu329	Bacteroidetes	Bacteroidia	Bacteroidales	Bacteroidaceae	Bacteroides	intestinalis	p__Bacteroidetes	c__Bacteroidia	o__Bacteroidales	f__Bacteroidaceae	Bacteroides			-0.0238003	0.177554	0.315652	-0.00571604	0.739864	0	1.49676e-05	0.999306	0.00101067	0.953443	-0.0238003	-0.042799	-0.0028994	0.00918309	0.0416014	0.0368498	0.0537369	0.0368175	-0.0424916	0.00159396	0.0362819	-0.0333194	-0.0141992	-0.0128359	0.00157727	-0.0026687	-0.00910691	-0.00992908	0.190724	0.195227	-0.195227	0.151964	0.140419	0.150548	0.13565
Zotu70	Bacteroidetes	Bacteroidia	Bacteroidales	Bacteroidaceae	Bacteroides	massiliensis	p__Bacteroidetes	c__Bacteroidia	o__Bacteroidales	f__Bacteroidaceae	Bacteroides			-0.0585622	0.000900091	0.00733305	-0.0236593	0.180271	0	-0.0252545	0.1521	-0.019362	0.275453	-0.0585622	-0.0513786	-0.000371523	0.0408161	-0.0189668	0.0512452	0.121799	0.147139	0.0228135	0.00982882	0.14715	-0.0755746	-0.0107335	-0.0195648	-0.0145812	0.0132064	-0.00408204	-0.0100594	0.181168	0.178116	-0.178116	0.15958	0.152441	0.157657	0.141868
Zotu55	Bacteroidetes	Bacteroidia	Bacteroidales	Bacteroidaceae	Bacteroides	NA	p__Bacteroidetes	c__Bacteroidia	o__Bacteroidales	f__Bacteroidaceae	Bacteroides			-0.0511193	0.00376176	0.0211472	-0.0283098	0.101723	0	-0.0378137	0.0289157	-0.0385757	0.0268273	-0.0511193	-0.0267729	-0.00580517	-0.0113082	0.00361192	0.0541202	0.0450937	0.0494243	0.0282789	-0.00860948	0.125823	0.0143957	-0.00882677	0.0191406	0.0119141	0.0230056	-0.00845346	-0.00573483	0.058247	0.0772787	-0.0772787	0.0434023	0.0639292	0.0684789	0.00859894
Zotu348	Bacteroidetes	Bacteroidia	Bacteroidales	Bacteroidaceae	Bacteroides	NA	p__Bacteroidetes	c__Bacteroidia	o__Bacteroidales	f__Bacteroidaceae	Bacteroides			-0.0224445	0.203552	0.344129	-0.0109294	0.523318	0	-0.00804981	0.637797	0.00398516	0.817017	-0.0224445	-0.00165158	0.0155011	-0.0187955	0.00284434	0.031447	0.0381677	0.0388986	-0.0143922	0.0209316	0.0361476	-0.0128488	-0.0238394	-0.0117969	-0.00901016	0.00630483	-0.0226429	-0.0318073	0.0811503	0.0793739	-0.0793739	0.0580961	0.0522158	0.0512561	0.0687601
Zotu144	Bacteroidetes	Bacteroidia	Bacteroidales	Bacteroidaceae	Bacteroides	NA	p__Bacteroidetes	c__Bacteroidia	o__Bacteroidales	f__Bacteroidaceae	Bacteroides			-0.021266	0.228311	0.369562	-0.0318255	0.0695919	0	-0.0283877	0.105688	-0.0195873	0.268511	-0.021266	0.0275736	-0.0205443	-0.0509482	-0.0891709	-0.0492548	-0.102876	-0.104785	-0.0228963	0.00549106	-0.0927891	0.0769019	-0.0396862	0.0252183	-0.0394282	-0.0301355	0.00326041	-0.013054	0.0408262	-0.0403498	0.0403498	0.0984508	0.0364961	0.0299484	0.17522
Zotu120	Bacteroidetes	Bacteroidia	Bacteroidales	Bacteroidaceae	Bacteroides	NA	p__Bacteroidetes	c__Bacteroidia	o__Bacteroidales	f__Bacteroidaceae	Bacteroides			-0.0156087	0.376595	0.524885	0.00567599	0.744234	0	0.00668924	0.700538	0.00136201	0.938065	-0.0156087	-0.0284508	0.0217757	0.0108442	0.0663632	0.0602242	0.0929874	0.109136	0.00977573	0.0279219	0.104124	-0.0730973	0.004171	-0.00656249	0.0141375	-0.0633191	-0.0206165	-0.0355942	0.298388	0.310204	-0.310204	0.234406	0.222112	0.23335	0.203025
Zotu63	Bacteroidetes	Bacteroidia	Bacteroidales	Bacteroidaceae	Bacteroides	NA	p__Bacteroidetes	c__Bacteroidia	o__Bacteroidales	f__Bacteroidaceae	Bacteroides		1	-0.00223706	0.899166	0.939832	0.0132085	0.452008	0	0.0128664	0.464343	-0.0011849	0.946793	-0.00223706	-0.0148144	0.0466441	0.0188131	0.0942248	0.0667816	0.0496541	0.046894	-0.00670365	-0.0275239	0.0895452	-0.044021	0.00486915	0.0231023	0.0558889	-0.0157253	0.0199068	0.000259704	0.0872942	0.179604	-0.179604	-0.0308271	0.0180583	0.0353206	-0.108493
Zotu17	Bacteroidetes	Bacteroidia	Bacteroidales	Bacteroidaceae	Bacteroides	NA	p__Bacteroidetes	c__Bacteroidia	o__Bacteroidales	f__Bacteroidaceae	Bacteroides		1	0.0148258	0.401003	0.545638	0.00867305	0.624877	35	0.0089001	0.615481	0.00876047	0.6238	0.0148258	-0.00862275	0.0328459	0.0198851	0.0936988	0.0861512	0.0719267	0.103866	0.042422	0.010978	0.049151	-0.0490144	0.00753877	0.0138525	0.0365512	0.0196448	0.0369821	-0.00879185	0.177622	0.231993	-0.231993	0.100487	0.135566	0.150295	0.0328767
Zotu77	Bacteroidetes	Bacteroidia	Bacteroidales	Bacteroidaceae	Bacteroides	NA	p__Bacteroidetes	c__Bacteroidia	o__Bacteroidales	f__Bacteroidaceae	Bacteroides		1	0.0278992	0.113965	0.22469	0.0344548	0.0472515	0	0.0385253	0.0264808	0.0322662	0.0654216	0.0278992	-0.00735365	0.0455585	-0.0163704	0.0802311	0.0319527	0.0457243	0.0350908	-0.0403645	0.00429973	0.0458128	-0.0382134	0.00484379	-0.00676798	0.050662	-0.02156	0.0152486	-0.00414233	0.0242912	0.116777	-0.116777	-0.0709986	-0.00815098	0.000705619	-0.168211
Zotu79	Bacteroidetes	Bacteroidia	Bacteroidales	Bacteroidaceae	Bacteroides	NA	p__Bacteroidetes	c__Bacteroidia	o__Bacteroidales	f__Bacteroidaceae	Bacteroides	Bacteroides fragilis		0.0335064	0.0576358	0.136996	0.0225259	0.19447	0	0.0199639	0.249603	0.00714976	0.682553	0.0335064	0.0338177	0.0161079	-0.0257648	0.0978272	0.0138316	-0.0599379	-0.0434773	0.023221	-0.0258241	-0.0316073	0.0062389	0.0385081	0.0436543	0.0448908	0.00309068	0.0210075	0.0159941	-0.031158	0.0502659	-0.0502659	-0.0861238	-0.0378299	-0.0257705	-0.157876
Zotu90	Bacteroidetes	Bacteroidia	Bacteroidales	Bacteroidaceae	Bacteroides	NA	p__Bacteroidetes	c__Bacteroidia	o__Bacteroidales	f__Bacteroidaceae	Bacteroides		1	0.042851	0.0151677	0.0521467	0.0275549	0.11722	57	0.0265646	0.130603	0.020088	0.256932	0.042851	0.0085132	0.026141	-0.027385	0.117818	0.00929922	-0.0312422	-0.058435	-0.0263889	-0.026146	-0.0219927	0.0236351	0.0362426	0.0261301	0.0450936	0.014685	0.022711	-0.0182809	-0.0171571	0.0719923	-0.0719923	-0.114634	-0.0664641	-0.0520632	-0.195216
Zotu93	Bacteroidetes	Bacteroidia	Bacteroidales	Bacteroidaceae	Bacteroides	NA	p__Bacteroidetes	c__Bacteroidia	o__Bacteroidales	f__Bacteroidaceae	Bacteroides		1	0.0437161	0.0132334	0.0478705	0.0262327	0.132389	65	0.0273262	0.116496	0.0214178	0.221871	0.0437161	0.0150242	0.0659132	-0.0157614	0.107977	0.015544	-0.0185452	-0.0402945	-0.0140621	-0.0200823	-0.0162685	0.0250164	0.0291095	0.0168527	0.0311156	0.0362817	0.0213554	-0.0049748	-0.0150503	0.0695239	-0.0695239	-0.106028	-0.0614679	-0.0537521	-0.178357
Zotu214	Bacteroidetes	Bacteroidia	Bacteroidales	Bacteroidaceae	Bacteroides	ovatus	p__Bacteroidetes	c__Bacteroidia	o__Bacteroidales	f__Bacteroidaceae	Bacteroides	Bacteroides ovatus		0.0355177	0.0441688	0.11368	0.0257167	0.138643	0	0.0260401	0.133358	0.0277029	0.112958	0.0355177	0.0230781	0.00215374	-0.0193283	0.045614	-0.00549492	0.00118647	0.000219265	-0.000734376	-0.0056031	-0.018466	-0.00562669	-0.0184709	0.0267505	-0.0155237	0.00862544	0.0329208	-0.0239198	-0.0120236	0.0388175	-0.0388175	-0.0598205	-0.0363296	-0.0256962	-0.113097
Zotu119	Bacteroidetes	Bacteroidia	Bacteroidales	Bacteroidaceae	Bacteroides	plebeius	p__Bacteroidetes	c__Bacteroidia	o__Bacteroidales	f__Bacteroidaceae	Bacteroides	Bacteroide plebeius		-0.0372927	0.0345897	0.0971216	-0.0277274	0.106548	32	-0.0278965	0.104045	-0.026651	0.122658	-0.0372927	-0.0444776	-0.000657757	0.0357003	-0.00153413	0.0298381	0.0444428	0.0517171	0.025628	0.00763807	0.0695661	-0.0178088	0.00618196	0.00773434	0.000551989	-0.0378762	0.00509482	-0.0317291	0.073386	0.0595434	-0.0595434	0.078623	0.0767128	0.0705515	0.0812776
Zotu131	Bacteroidetes	Bacteroidia	Bacteroidales	Bacteroidaceae	Bacteroides	plebeius	p__Bacteroidetes	c__Bacteroidia	o__Bacteroidales	f__Bacteroidaceae	Bacteroides	Bacteroide plebeius		-0.0221088	0.210397	0.351507	-0.00276686	0.873221	24	-0.0052422	0.762043	-0.00334885	0.847757	-0.0221088	-0.0368434	0.00923891	0.0302074	-0.0171193	0.0504926	0.0624904	0.105801	0.0180228	0.0210165	0.107143	-0.0372606	0.00184041	0.00103118	-0.00702592	-0.0496474	-0.00741834	-0.0245201	0.111564	0.0897064	-0.0897064	0.133628	0.133474	0.13346	0.127594
Zotu313	Bacteroidetes	Bacteroidia	Bacteroidales	Bacteroidaceae	Bacteroides	salyersiae	p__Bacteroidetes	c__Bacteroidia	o__Bacteroidales	f__Bacteroidaceae	Bacteroides			-0.0418489	0.0177155	0.0575753	-0.0167443	0.3337	0	-0.0135105	0.435036	-0.0060405	0.72902	-0.0418489	-0.0246822	0.0228309	0.00150914	0.0320482	0.0690139	0.083662	0.0943859	0.00401534	0.0279483	0.0822404	-0.0733282	-0.0346827	-0.0152896	0.00534846	-0.0603221	0.00750846	0.00166508	0.212374	0.212951	-0.212951	0.15879	0.149106	0.152454	0.138669
Zotu44	Bacteroidetes	Bacteroidia	Bacteroidales	Bacteroidaceae	Bacteroides	uniformis	p__Bacteroidetes	c__Bacteroidia	o__Bacteroidales	f__Bacteroidaceae	Bacteroides		1	-0.0192671	0.27507	0.417625	0.0052763	0.764666	0	0.00429067	0.807547	-0.00269402	0.879314	-0.0192671	-0.0354367	0.0416819	0.000230599	0.103297	0.0891396	0.0658754	0.0673149	-0.00689587	0.00635505	0.113671	-0.0599269	0.0128016	-0.0222594	0.00379781	-0.0171114	0.0243498	0.00686334	0.228288	0.282443	-0.282443	0.151467	0.179083	0.198489	0.0761455
Zotu27	Bacteroidetes	Bacteroidia	Bacteroidales	Bacteroidaceae	Bacteroides	uniformis	p__Bacteroidetes	c__Bacteroidia	o__Bacteroidales	f__Bacteroidaceae	Bacteroides		1	-0.00274508	0.876434	0.932168	0.00170391	0.923173	0	0.00121703	0.944939	-0.00821891	0.643546	-0.00274508	-0.0327453	0.0556824	0.0573092	0.120646	0.062976	0.0908981	0.127078	0.0264898	0.019054	0.103024	-0.0401	0.0337498	-0.0156726	0.0321299	0.0355762	0.0129547	-6.61255e-05	0.2182	0.313058	-0.313058	0.103994	0.152902	0.171066	0.000923972
Zotu7	Bacteroidetes	Bacteroidia	Bacteroidales	Bacteroidaceae	Bacteroides	vulgatus	p__Bacteroidetes	c__Bacteroidia	o__Bacteroidales	f__Bacteroidaceae	Bacteroides		1	-0.00111407	0.949683	0.970578	0.0115426	0.509326	35	0.00635383	0.716173	0.00273843	0.876411	-0.00111407	-0.0117491	0.0556093	0.0173664	0.0641734	0.0333347	0.0414858	0.0361301	0.0433766	-0.00814197	0.120491	-0.0345502	-0.00886154	0.0134363	0.0195996	-0.0351844	0.0157479	-0.0106604	0.0362865	0.142305	-0.142305	-0.0676438	-0.00318741	0.0126145	-0.171158
Zotu270	Bacteroidetes	Bacteroidia	Bacteroidales	Barnesiellaceae	Barnesiella	intestinihominis	p__Bacteroidetes	c__Bacteroidia	o__Bacteroidales	f__[Barnesiellaceae]				0.00949325	0.590754	0.7144	0.00802768	0.639338	0	0.0101466	0.553242	0.00961266	0.577184	0.00949325	-0.016557	0.0181547	0.0291448	0.036411	-0.0258145	0.0703134	0.0530966	0.00384461	-0.0227672	0.0489586	-0.0391867	-0.00574282	-0.0317752	0.0146831	0.0242384	0.0111449	-0.029348	0.1054	0.104694	-0.104694	0.0974714	0.108045	0.115658	0.0625719
Zotu325	Bacteroidetes	Bacteroidia	Bacteroidales	Barnesiellaceae	Barnesiella	NA	p__Bacteroidetes	c__Bacteroidia	o__Bacteroidales	f__[Barnesiellaceae]				-0.008941	0.612533	0.730126	-0.000105553	0.995106	24	2.26995e-05	0.998946	0.00624299	0.718078	-0.008941	-0.00185957	0.0350053	0.0131803	0.0482971	0.00033191	0.0546072	0.0716856	-0.0202691	0.0116138	0.0491097	-0.0309442	-0.0112261	-0.0261725	-0.0175654	8.77987e-05	-0.0124946	-0.0418822	0.171919	0.159669	-0.159669	0.151379	0.144642	0.148899	0.130831
Zotu359	Bacteroidetes	Bacteroidia	Bacteroidales	Barnesiellaceae	Barnesiella	NA	p__Bacteroidetes	c__Bacteroidia	o__Bacteroidales	f__[Barnesiellaceae]				-0.00785958	0.656174	0.758928	-0.00774842	0.650932	0	-0.00216558	0.899212	-0.00436525	0.799647	-0.00785958	-0.0161655	0.0317385	0.0316854	0.0310087	-0.00984046	0.0457601	0.0370317	0.000763432	0.00299172	0.0178033	-0.0192271	0.0111693	-0.0231336	-0.0182748	-0.0332328	-0.00294635	-0.00423763	0.0753303	0.0675083	-0.0675083	0.0802944	0.0771586	0.0831543	0.065251
Zotu365	Bacteroidetes	Bacteroidia	Bacteroidales	Barnesiellaceae	Barnesiella	NA	p__Bacteroidetes	c__Bacteroidia	o__Bacteroidales	f__[Barnesiellaceae]				-0.00567082	0.748045	0.832905	0.00103948	0.951586	35	0.00324175	0.84967	0.00624736	0.716803	-0.00567082	0.000530209	-0.00771146	-0.00374931	0.0162576	-0.00603865	0.00941772	0.0100393	-0.0318808	-0.00452972	0.0393254	-0.0240634	-0.0287626	0.0090193	0.000210982	-0.0356622	-0.00842751	0.00109623	0.11411	0.100163	-0.100163	0.106598	0.107767	0.10445	0.109891
Zotu289	Bacteroidetes	Bacteroidia	Bacteroidales	Barnesiellaceae	Barnesiella	NA	p__Bacteroidetes	c__Bacteroidia	o__Bacteroidales	f__[Barnesiellaceae]				-0.00394635	0.823118	0.894039	-0.00507716	0.767041	0	-0.00522777	0.760183	-0.00351559	0.838392	-0.00394635	-0.00904571	0.0449908	0.0576726	0.0548957	-0.00216335	0.0537284	0.0544448	-0.0228442	-0.0300516	0.0302428	-0.0119793	0.0077951	-0.0155164	0.0160872	-0.0356073	-0.00400552	-0.016901	0.123857	0.123283	-0.123283	0.119885	0.117681	0.129025	0.0831686
Zotu205	Bacteroidetes	Bacteroidia	Bacteroidales	Marinifilaceae	Odoribacter	splanchnicus	p__Bacteroidetes	c__Bacteroidia	o__Bacteroidales	f__[Odoribacteraceae]	Odoribacter		1	-0.0454175	0.0100548	0.0387295	-0.0221065	0.214084	0	-0.0179625	0.312221	-0.0169794	0.343714	-0.0454175	-0.0579299	0.00591103	0.00929431	0.14617	0.0131824	0.114693	0.11741	-0.0218295	0.0237204	0.113722	-0.0632589	-0.0281153	-0.0330963	-0.0114093	-0.05915	-0.0296714	-0.00939787	0.34768	0.363793	-0.363793	0.247964	0.240335	0.25325	0.221762
Zotu215	Bacteroidetes	Bacteroidia	Bacteroidales	Muribaculaceae	CAG-873	NA	p__Bacteroidetes	c__Bacteroidia	o__Bacteroidales	f__S24-7				0.0082983	0.638317	0.741731	0.0117105	0.496853	0	0.01474	0.391641	0.0148212	0.392301	0.0082983	-0.00608582	-0.0238306	-0.000536703	-0.0179904	0.059157	-0.00556326	0.0101557	-0.0207353	-0.00466523	-0.0225966	-0.000413816	0.0139215	0.00566024	-0.0335596	0.0398423	0.0177898	0.00754229	0.165644	0.119565	-0.119565	0.180521	0.13417	0.134084	0.238422
Zotu194	Bacteroidetes	Bacteroidia	Bacteroidales	Muribaculaceae	NA	NA	p__Bacteroidetes	c__Bacteroidia	o__Bacteroidales	f__S24-7				-0.0419247	0.0175105	0.0573571	-0.00823017	0.638268	0	-0.00645648	0.711701	0.00353676	0.840814	-0.0419247	-0.0133867	-0.00485677	-0.0470364	-0.077011	0.0228643	-0.0431935	-0.066068	0.00456134	0.00712127	0.0354484	-0.0259634	-0.0159383	0.0132966	-0.0395555	-0.0272409	-0.0521154	-0.0198791	0.0562044	0.0254566	-0.0254566	0.0724207	0.0549682	0.0505672	0.111567
Zotu398	Bacteroidetes	Bacteroidia	Bacteroidales	Muribaculaceae	NA	NA	p__Bacteroidetes	c__Bacteroidia	o__Bacteroidales	f__S24-7				-0.0195366	0.26841	0.409006	-0.0215278	0.210662	0	-0.0221891	0.196346	-0.0283823	0.100734	-0.0195366	-0.0169997	2.28344e-05	0.02297	-0.00967804	-0.0633282	0.0353287	0.0297941	0.00215333	-0.0387597	0.0300226	-0.0362903	0.0159214	-0.022165	-0.0102841	-0.0682448	-0.0156994	0.0142017	0.0670929	0.0602673	-0.0602673	0.0638635	0.0550463	0.0547466	0.0726396
Zotu229	Bacteroidetes	Bacteroidia	Bacteroidales	Muribaculaceae	NA	NA	p__Bacteroidetes	c__Bacteroidia	o__Bacteroidales	f__S24-7				-0.013427	0.446904	0.593969	0.00381209	0.824772	0	0.00984992	0.566887	0.016344	0.345608	-0.013427	0.00576488	0.00524748	-0.0339648	-0.0811799	0.0277801	-0.0613136	-0.0647011	-0.0333031	0.00669703	-0.0353391	0.034385	-0.0101808	0.0426951	-0.0188108	-0.0164547	-0.0336751	-0.0306854	0.0898101	0.0174804	-0.0174804	0.142322	0.105811	0.0979455	0.194482
Zotu153	Bacteroidetes	Bacteroidia	Bacteroidales	Muribaculaceae	NA	NA	p__Bacteroidetes	c__Bacteroidia	o__Bacteroidales	f__S24-7				-0.00863709	0.624668	0.737516	-0.0233928	0.192143	43	-0.0246229	0.16987	-0.0195713	0.278747	-0.00863709	0.00473231	-0.0334958	0.00940978	-0.116436	-0.0640646	-0.0400755	-0.0293927	-0.021834	-0.000200262	-0.0682401	0.0517893	-0.0128194	0.0055938	-0.0433804	-0.0168834	0.042036	0.00447335	0.117068	0.0117125	-0.0117125	0.163291	0.11001	0.0980316	0.237271
Zotu298	Bacteroidetes	Bacteroidia	Bacteroidales	NA	NA	NA	p__Bacteroidetes	c__Bacteroidia	o__Bacteroidales	f__[Paraprevotellaceae]				-0.00762754	0.665699	0.762895	-0.00129924	0.939996	0	0.00198463	0.908314	0.00487801	0.778905	-0.00762754	-0.0164192	-0.0179952	-0.0133463	-0.125886	-0.00143813	-0.0311943	-0.04763	-0.00440987	0.00475445	-0.034542	0.0226468	-0.0181041	0.0443666	-0.0258234	-0.0345395	-0.00191278	-0.0308155	0.0842012	0.0303887	-0.0303887	0.109335	0.0701923	0.0628109	0.168328
Zotu111	Bacteroidetes	Bacteroidia	Bacteroidales	Prevotellaceae	Alloprevotella	NA	p__Bacteroidetes	c__Bacteroidia	o__Bacteroidales	f__[Paraprevotellaceae]	[Prevotella]			-0.0359911	0.0414176	0.110585	-0.0236821	0.173343	39	-0.0203655	0.241157	-0.0154165	0.378137	-0.0359911	-0.00941592	-0.0106199	-0.0188382	-0.13536	0.00539263	-0.044996	-0.0317447	-0.0215921	0.0135501	-0.0215006	0.00824015	-0.013391	0.0328621	-0.0240944	0.00231072	-0.000653994	0.00242143	0.109669	0.0217088	-0.0217088	0.170775	0.120386	0.110678	0.25055
Zotu60	Bacteroidetes	Bacteroidia	Bacteroidales	Prevotellaceae	Alloprevotella	NA	p__Bacteroidetes	c__Bacteroidia	o__Bacteroidales	f__[Paraprevotellaceae]	[Prevotella]			-0.0331786	0.0601252	0.140083	-0.0302146	0.0802497	29	-0.0312423	0.0702577	-0.021683	0.212297	-0.0331786	-0.00229712	-0.0411962	-0.0169378	-0.115312	-0.0152328	-0.0444284	-0.0739665	-0.000408122	0.0155227	-0.0553383	0.0423014	-0.0414942	0.0242151	-0.0216201	-0.0207589	-0.0146426	-0.00394657	-0.00666385	-0.080936	0.080936	0.0628405	0.0281065	0.0186622	0.139418
Zotu399	Bacteroidetes	Bacteroidia	Bacteroidales	Prevotellaceae	Alloprevotella	NA	p__Bacteroidetes	c__Bacteroidia	o__Bacteroidales	f__[Paraprevotellaceae]	[Prevotella]			-0.018329	0.299125	0.447612	0.00233382	0.891905	0	0.00543649	0.751221	0.00893077	0.604879	-0.018329	-0.0275324	-0.0100145	0.0266384	-0.0299862	0.0301959	0.0268802	0.0309134	-0.00576282	0.0344935	0.0679494	-0.0432238	-0.0162893	-0.0212524	-0.0233735	-0.0271771	0.0127839	0.00734585	0.016688	0.0136706	-0.0136706	0.0222531	0.0200495	0.0166942	0.0332944
Zotu85	Bacteroidetes	Bacteroidia	Bacteroidales	Prevotellaceae	Alloprevotella	NA	p__Bacteroidetes	c__Bacteroidia	o__Bacteroidales	f__[Paraprevotellaceae]	[Prevotella]			-0.00860826	0.625825	0.737516	-0.0137386	0.424752	23	-0.0116844	0.496462	-0.0104059	0.547793	-0.00860826	-0.0110571	-0.0272819	-0.00139799	-0.0714997	-0.0110673	-0.0138992	-0.0210916	0.0125447	0.00133763	-0.0368852	0.0342806	-0.000238224	0.0490799	-0.0154287	-0.0322555	-0.0181942	-0.00869387	0.00856188	-0.0470636	0.0470636	0.0584061	0.027127	0.0179535	0.111081
Zotu295	Bacteroidetes	Bacteroidia	Bacteroidales	Prevotellaceae	Alloprevotella	NA	p__Bacteroidetes	c__Bacteroidia	o__Bacteroidales	f__[Paraprevotellaceae]	[Prevotella]			0.004288	0.808091	0.882326	-0.00418996	0.806896	32	-0.00100118	0.953428	-0.00337401	0.84503	0.004288	0.0127264	-0.0135035	-0.0252026	-0.0377759	-0.00454725	-0.0182281	-0.0342893	0.0418401	0.0216532	-0.0287635	0.0346121	-0.000260164	0.0403587	0.00511621	0.0358359	-0.00235227	-0.0208154	-0.0367591	-0.073976	0.073976	-0.00235381	-0.0219757	-0.0243808	0.0297105
Zotu192	Bacteroidetes	Bacteroidia	Bacteroidales	Prevotellaceae	Alloprevotella	NA	p__Bacteroidetes	c__Bacteroidia	o__Bacteroidales	f__[Paraprevotellaceae]	[Prevotella]			0.012626	0.474478	0.612991	0.00919337	0.59577	39	0.00712232	0.680824	0.00429013	0.805688	0.012626	-0.00956324	-0.0426081	-0.0213123	-0.0982565	-0.041133	-0.0382445	-0.0480072	0.0103932	-0.0151799	-0.0452176	0.0408861	0.00408959	0.0500829	-0.0122094	0.00776452	-0.0012732	0.00921788	-0.0218044	-0.0693291	0.0693291	0.0358046	0.0105681	0.00388742	0.0710931
Zotu377	Bacteroidetes	Bacteroidia	Bacteroidales	Prevotellaceae	Alloprevotella	NA	p__Bacteroidetes	c__Bacteroidia	o__Bacteroidales	f__[Paraprevotellaceae]	[Prevotella]			0.0303294	0.0857305	0.181959	0.0178927	0.297032	29	0.0233061	0.174146	0.0227952	0.186836	0.0303294	0.0340779	-0.0166992	-0.02319	-0.0277398	-0.0102127	-0.0305791	-0.023986	-0.0338484	-0.0156657	-0.075985	0.0378428	-0.0152696	-0.000317774	-0.00766312	0.0275468	0.00634482	0.020389	-0.00482619	-0.0229285	0.0229285	0.0203859	0.0146157	0.00997029	0.0460389
Zotu272	Bacteroidetes	Bacteroidia	Bacteroidales	Prevotellaceae	NA	NA	p__Bacteroidetes	c__Bacteroidia	o__Bacteroidales	f__Prevotellaceae	Prevotella			-0.0673632	0.000133433	0.00213492	-0.0459032	0.00764306	0	-0.0486773	0.00461755	-0.0372275	0.0316125	-0.0673632	-0.0275127	-0.0164825	0.0159227	0.00107309	0.0487968	0.03657	0.0655099	-0.00285385	0.0273181	0.0861908	-0.0110826	-0.0230027	-0.0505927	-0.0291627	-0.0439667	-0.00311324	-0.0212275	0.136881	0.1092	-0.1092	0.147863	0.127134	0.126563	0.168884
Zotu254	Bacteroidetes	Bacteroidia	Bacteroidales	Prevotellaceae	NA	NA	p__Bacteroidetes	c__Bacteroidia	o__Bacteroidales	f__Prevotellaceae	Prevotella	Prevotella copri		0.00777701	0.659557	0.758928	0.0183068	0.296336	0	0.016586	0.343144	0.0166183	0.345648	0.00777701	0.00795197	-0.0211496	-0.0176927	-0.125819	-0.0385636	-0.0544419	-0.0876114	-0.0214355	4.95461e-05	-0.0610852	0.00628996	-0.00290381	0.00314688	-0.0356089	-0.0510291	-0.0246774	-0.00503134	0.0538648	-0.0428271	0.0428271	0.116243	0.062121	0.050153	0.183617
Zotu151	Bacteroidetes	Bacteroidia	Bacteroidales	Prevotellaceae	NA	NA	p__Bacteroidetes	c__Bacteroidia	o__Bacteroidales	f__Prevotellaceae	Prevotella			0.0140783	0.425168	0.570548	0.0178592	0.309119	0	0.0211561	0.227367	0.0222479	0.20859	0.0140783	0.0153475	-0.0175079	-0.0388694	-0.105099	-0.0336696	-0.0813281	-0.106531	-0.0205793	-0.0144149	-0.0925144	0.0453147	-0.00836027	0.0404342	-0.0349126	-0.00463488	-0.0448446	-0.00526829	0.0131369	-0.0674873	0.0674873	0.0738618	0.025691	0.0130074	0.152072
Zotu170	Bacteroidetes	Bacteroidia	Bacteroidales	Prevotellaceae	NA	NA	p__Bacteroidetes	c__Bacteroidia	o__Bacteroidales	f__Prevotellaceae	Prevotella			0.0157198	0.373207	0.524885	0.0167751	0.334328	0	0.0159914	0.356614	0.0211742	0.225642	0.0157198	0.000194216	-0.0119407	-0.0450235	-0.0691479	-0.0349151	-0.0662875	-0.0670958	-0.0410298	0.00795528	-0.0728025	0.0237981	-0.0172766	0.0279707	-0.035931	-0.0202312	-0.019683	-0.0280209	0.0142665	-0.0478656	0.0478656	0.0642955	0.0136305	0.00868438	0.123972
Zotu259	Bacteroidetes	Bacteroidia	Bacteroidales	Prevotellaceae	NA	NA	p__Bacteroidetes	c__Bacteroidia	o__Bacteroidales	f__Prevotellaceae	Prevotella			0.0211459	0.23095	0.369837	0.00527149	0.761736	0	0.00357627	0.836856	0.00964295	0.58114	0.0211459	0.0290515	-0.0368456	0.00317506	-0.0713676	-0.0631503	-0.0751344	-0.0925805	-0.0288733	-0.0098055	-0.0995713	0.047674	-0.0171449	0.03045	-0.0184913	0.016893	-0.0138959	-0.0246467	0.00410624	-0.0573693	0.0573693	0.0493104	0.0096657	0.00357739	0.107692
Zotu308	Bacteroidetes	Bacteroidia	Bacteroidales	Prevotellaceae	Paraprevotella	NA	p__Bacteroidetes	c__Bacteroidia	o__Bacteroidales	f__[Paraprevotellaceae]	Paraprevotella			-0.0500588	0.00454981	0.023659	-0.0173683	0.323294	1.5	-0.0167918	0.339685	-0.0125201	0.479825	-0.0500588	-0.0465377	-0.012047	0.0274866	-0.0865729	0.0526482	0.101208	0.109872	0.00599103	0.0815584	0.13943	-0.0520018	-0.0222782	-0.0405454	-0.0283105	-0.0194459	-0.0334354	-0.00398724	0.204149	0.147165	-0.147165	0.211686	0.180702	0.178629	0.235815
Zotu171	Bacteroidetes	Bacteroidia	Bacteroidales	Prevotellaceae	Paraprevotella	NA	p__Bacteroidetes	c__Bacteroidia	o__Bacteroidales	f__[Paraprevotellaceae]	Paraprevotella			-0.0417889	0.0178793	0.0576572	-0.0302505	0.0861505	0	-0.0304035	0.0845134	-0.034557	0.0511701	-0.0417889	-0.0204777	0.0156943	0.0326403	-0.0956017	0.021267	0.0675954	0.0862078	0.0202227	0.0494757	0.0748879	-0.0367186	-0.000554707	-0.0261165	0.0129253	0.0191896	-0.00513837	-0.0245175	0.197555	0.131649	-0.131649	0.205988	0.163362	0.16444	0.244223
Zotu219	Bacteroidetes	Bacteroidia	Bacteroidales	Prevotellaceae	Paraprevotella	NA	p__Bacteroidetes	c__Bacteroidia	o__Bacteroidales	f__[Paraprevotellaceae]	Paraprevotella			-0.0163358	0.354767	0.505422	0.00371386	0.83048	33	0.00652556	0.706377	0.00503055	0.773127	-0.0163358	-0.0148969	-0.0153371	0.0270024	-0.0340448	0.0552934	0.0849217	0.109546	0.0113465	0.0297601	0.0920753	-0.0129349	-0.0234325	0.00793507	-0.0188127	-0.0100078	0.0335856	-0.00317999	0.144205	0.101715	-0.101715	0.139128	0.103566	0.104898	0.174723
Zotu265	Bacteroidetes	Bacteroidia	Bacteroidales	Prevotellaceae	Paraprevotella	NA	p__Bacteroidetes	c__Bacteroidia	o__Bacteroidales	f__[Paraprevotellaceae]	Paraprevotella			0.000697925	0.968465	0.982638	0.0242988	0.158048	42	0.0236506	0.168931	0.0202793	0.242151	0.000697925	0.00201515	0.00617806	0.00158418	-0.033301	0.0348207	0.0533419	0.0630205	0.0302844	0.0388613	0.066784	-0.00538029	-0.0257855	0.0246344	-0.0250176	-0.0580325	0.0109975	-0.00892162	0.111855	0.0909775	-0.0909775	0.109034	0.0931654	0.0869568	0.136149
Zotu381	Bacteroidetes	Bacteroidia	Bacteroidales	Prevotellaceae	Paraprevotella	NA	p__Bacteroidetes	c__Bacteroidia	o__Bacteroidales	f__[Paraprevotellaceae]	Paraprevotella			0.00216013	0.902616	0.941073	0.0214092	0.214768	0	0.0176041	0.307664	0.01337	0.44181	0.00216013	-0.00845495	0.0183506	0.0365505	-0.0127776	0.0231928	0.0293016	0.0601141	-0.000840852	0.039237	0.0914467	0.00347419	-0.0234056	-0.00493112	0.0168412	-0.0154146	0.000689329	0.0246269	0.134004	0.109695	-0.109695	0.125651	0.109827	0.110687	0.141237
Zotu210	Bacteroidetes	Bacteroidia	Bacteroidales	Prevotellaceae	Prevotella_2	NA	p__Bacteroidetes	c__Bacteroidia	o__Bacteroidales	f__Prevotellaceae	Prevotella	Prevotella stercorea		-0.0405911	0.0214382	0.0675628	-0.032782	0.0563512	0	-0.034154	0.0466579	-0.0313787	0.0697364	-0.0405911	-0.0135353	-0.0489852	-0.0316849	-0.0518863	0.0115428	-0.0565118	-0.0857348	0.0096138	0.0141047	-0.00583813	0.0551506	-0.0182562	0.0169805	0.00941996	-0.0213256	-0.034287	0.0135109	0.0317049	-0.00958934	0.00958934	0.0559431	0.0349759	0.032564	0.0911316
Zotu224	Bacteroidetes	Bacteroidia	Bacteroidales	Prevotellaceae	Prevotella_2	NA	p__Bacteroidetes	c__Bacteroidia	o__Bacteroidales	f__Prevotellaceae	Prevotella	Prevotella stercorea		-0.0234082	0.184804	0.321928	-0.0056384	0.745202	0	-0.00263638	0.879068	0.0085721	0.623409	-0.0234082	-0.0187069	-0.0205536	-0.00240758	-0.103319	-0.0206632	-0.0480518	-0.0703424	-0.00261618	0.00980415	-0.0260246	0.0286476	-0.00855932	0.0394331	-0.0465321	-0.0552826	-0.0388853	-0.010635	-0.0202602	-0.0596517	0.0596517	0.00834601	-0.0143729	-0.0236691	0.0435562
Zotu118	Bacteroidetes	Bacteroidia	Bacteroidales	Prevotellaceae	Prevotella_2	NA	p__Bacteroidetes	c__Bacteroidia	o__Bacteroidales	f__Prevotellaceae	Prevotella	Prevotellastercorea		-0.0144838	0.411956	0.554608	-0.00848366	0.624007	23	-0.00687911	0.690746	-0.00288408	0.868608	-0.0144838	0.00352592	-0.059887	-0.0574705	-0.106394	-0.0148516	-0.0687913	-0.067149	0.00657045	0.00911489	-0.0489175	0.0300213	-0.00417158	0.0409546	-0.0567969	-0.0647969	-0.0075557	0.00629442	0.0175753	-0.0643129	0.0643129	0.0801287	0.0332377	0.0238573	0.152789
Zotu202	Bacteroidetes	Bacteroidia	Bacteroidales	Prevotellaceae	Prevotella_2	NA	p__Bacteroidetes	c__Bacteroidia	o__Bacteroidales	f__Prevotellaceae	Prevotella	Prevotellastercorea		-0.0127432	0.470386	0.612991	-0.00633466	0.718452	58	-0.00714714	0.683923	-0.00359224	0.839002	-0.0127432	0.000368864	-0.0542511	-0.0637561	-0.0907577	-0.030075	-0.105724	-0.134346	-0.0143086	0.0153866	-0.072811	0.0670739	-0.0204812	0.0415291	-0.0210708	-0.0391166	-0.0278125	-0.0024365	-0.0557574	-0.11987	0.11987	0.00507167	-0.0270306	-0.0329707	0.0517572
Zotu130	Bacteroidetes	Bacteroidia	Bacteroidales	Prevotellaceae	Prevotella_2	NA	p__Bacteroidetes	c__Bacteroidia	o__Bacteroidales	f__Prevotellaceae	Prevotella	Prevotella stercorea		-0.00125486	0.943334	0.968955	0.00169588	0.923036	0	0.00177648	0.919229	0.00590723	0.738131	-0.00125486	0.00536357	-0.0504573	-0.0276576	-0.137635	-0.0436961	-0.0873156	-0.119445	-0.000814986	-0.00995981	-0.0689046	0.0535787	-0.0107462	0.0255532	-0.0395017	-0.0663032	-0.0238342	-0.0106026	0.00641411	-0.0819402	0.0819402	0.0676775	0.0187728	0.00580797	0.139928
Zotu201	Bacteroidetes	Bacteroidia	Bacteroidales	Prevotellaceae	Prevotella_2	NA	p__Bacteroidetes	c__Bacteroidia	o__Bacteroidales	f__Prevotellaceae	Prevotella	Prevotella stercorea		0.00486063	0.783067	0.864073	0.00483477	0.783354	0	0.00155012	0.92971	0.00507932	0.77421	0.00486063	0.0151937	-0.0226211	-0.045907	-0.1118	-0.0403061	-0.0962713	-0.132435	-0.00840369	-0.00645704	-0.083239	0.0672621	-0.00313837	0.0514278	-0.0195403	-0.0491955	-0.0104528	-0.0139761	-0.00997393	-0.095679	0.095679	0.0641561	0.0232089	0.0120849	0.124211
Zotu235	Bacteroidetes	Bacteroidia	Bacteroidales	Prevotellaceae	Prevotella_2	NA	p__Bacteroidetes	c__Bacteroidia	o__Bacteroidales	f__Prevotellaceae	Prevotella	Prevotella stercorea		0.010361	0.557272	0.687526	0.00818412	0.641923	0	0.00972245	0.580442	0.0105327	0.552225	0.010361	0.0177995	-0.0253323	-0.0543748	-0.109005	-0.0545699	-0.0884176	-0.122636	-0.0409633	-0.00526597	-0.0906015	0.0663189	-0.0155488	0.0529477	-0.0182011	-0.0175325	-0.0209698	-0.00045878	-0.0338386	-0.114271	0.114271	0.028049	-0.0138329	-0.02308	0.0854883
Zotu97	Bacteroidetes	Bacteroidia	Bacteroidales	Prevotellaceae	Prevotella_7	NA	p__Bacteroidetes	c__Bacteroidia	o__Bacteroidales	f__Prevotellaceae	Prevotella			-0.0149816	0.39607	0.545638	-0.00140429	0.935046	0	-0.00252703	0.883378	0.00331828	0.848317	-0.0149816	-0.0139734	-0.0203988	-0.0119682	-0.12792	-0.0158059	0.00187264	-0.0319394	0.00844716	0.0111498	0.00383413	0.0283921	-0.0329572	0.0245583	-0.0278857	-0.0201007	-0.00417014	-0.0026578	0.0866503	0.0113921	-0.0113921	0.138229	0.0976467	0.090038	0.220479
Zotu228	Bacteroidetes	Bacteroidia	Bacteroidales	Prevotellaceae	Prevotella_7	NA	p__Bacteroidetes	c__Bacteroidia	o__Bacteroidales	f__Prevotellaceae	Prevotella			0.0172183	0.329371	0.475759	-0.00640313	0.712798	0	-0.00262705	0.879797	-0.011352	0.516269	0.0172183	0.0102257	-0.0332125	-0.0125636	-0.0362826	-0.0467453	-0.032442	-0.0327235	-0.0352662	-0.0338995	-0.107598	0.0208823	0.0225235	0.000554122	-0.00470633	0.0298578	0.00551562	-0.0178341	0.0381736	-0.0159372	0.0159372	0.0621953	0.0312546	0.0208416	0.120723
Zotu305	Bacteroidetes	Bacteroidia	Bacteroidales	Prevotellaceae	Prevotella_7	NA	p__Bacteroidetes	c__Bacteroidia	o__Bacteroidales	f__Prevotellaceae	Prevotella			0.021447	0.224375	0.368933	0.0290666	0.0894441	0	0.0308154	0.0714171	0.0280322	0.103217	0.021447	0.0155708	-0.00348028	-0.0350874	-0.0133993	0.0182056	-0.00687114	-0.0323078	0.00323473	-0.00330091	-0.0432836	0.00511704	0.013574	0.00964971	0.0117965	0.0553964	0.0320931	-0.00350341	0.0281283	-0.000790828	0.000790828	0.0476167	0.0321918	0.0298902	0.0710264
Zotu1	Bacteroidetes	Bacteroidia	Bacteroidales	Prevotellaceae	Prevotella_9	copri	p__Bacteroidetes	c__Bacteroidia	o__Bacteroidales	f__Prevotellaceae	Prevotella	Prevotella copri	1	0.000407596	0.98158	0.984015	-0.0111826	0.534829	0	-0.00763873	0.672216	-0.000542	0.976218	0.000407596	0.0242266	-0.0478861	-0.0401155	-0.171494	-0.080345	-0.0745562	-0.106238	-0.0208065	-0.00709561	-0.105333	0.0962813	-0.0185288	0.00178942	-0.0266852	-0.022808	0.0197897	-0.0381683	-0.203239	-0.403341	0.403341	0.0221832	-0.0343763	-0.0537243	0.148024
Zotu19	Bacteroidetes	Bacteroidia	Bacteroidales	Prevotellaceae	Prevotella_9	NA	p__Bacteroidetes	c__Bacteroidia	o__Bacteroidales	f__Prevotellaceae	Prevotella	Prevotella copri		-0.0416359	0.0183029	0.0585694	-0.0200746	0.244911	0	-0.0159234	0.356152	-0.0115282	0.50698	-0.0416359	-0.000969513	-0.0417907	-0.0280232	-0.135861	-0.0208441	0.0202797	-0.0083885	-0.0131225	0.00592561	0.0145823	0.0267349	-0.0265998	-0.000308663	-0.0289138	-0.0709256	0.0157156	-0.0389631	-0.0645126	-0.196691	0.196691	0.0675847	0.0226485	0.00871652	0.159039
Zotu87	Bacteroidetes	Bacteroidia	Bacteroidales	Prevotellaceae	Prevotella_9	NA	p__Bacteroidetes	c__Bacteroidia	o__Bacteroidales	f__Prevotellaceae	Prevotella	Prevotella copri		-0.0247318	0.16118	0.296875	-0.0156898	0.361563	0	-0.0164313	0.339263	-0.00671116	0.698482	-0.0247318	-0.0171075	-0.0247405	-0.0303697	-0.0788257	-0.0129547	-0.0431103	-0.0547299	-0.00198182	0.0278597	-0.0190149	0.0297614	-0.0405149	0.00532694	-0.0268698	-0.0530142	-0.0311419	-0.000298069	0.00646831	-0.0561806	0.0561806	0.0519953	0.0225677	0.0137354	0.110943
Zotu195	Bacteroidetes	Bacteroidia	Bacteroidales	Prevotellaceae	Prevotella_9	NA	p__Bacteroidetes	c__Bacteroidia	o__Bacteroidales	f__Prevotellaceae	Prevotella	Prevotellacopri		-0.0179123	0.31025	0.452856	-0.0127457	0.468473	0	-0.00824986	0.638686	-0.00632098	0.721199	-0.0179123	-0.00526843	-0.0463595	-0.0350615	-0.140529	-0.046544	-0.0468371	-0.0806105	-0.00879116	-0.0167273	-0.075024	0.0486443	-0.0063954	-0.0339912	0.000109831	-0.0297021	-0.0164849	-0.0252883	-0.0515091	-0.178116	0.178116	0.0869868	0.0370653	0.0249666	0.161995
Zotu78	Bacteroidetes	Bacteroidia	Bacteroidales	Prevotellaceae	Prevotella_9	NA	p__Bacteroidetes	c__Bacteroidia	o__Bacteroidales	f__Prevotellaceae	Prevotella	Prevotellacopri		-0.0152311	0.38825	0.538373	-0.0304265	0.0851357	0	-0.0230558	0.192073	-0.0257571	0.147968	-0.0152311	0.00100264	-0.0495687	-0.0413416	-0.126747	-0.0568182	-0.0745439	-0.0910847	-0.00804625	-0.00584468	-0.0972023	0.0586829	0.0110045	-0.00163703	0.00309104	-0.0140498	0.00115345	-0.0223469	-0.0151116	-0.11846	0.11846	0.0712728	0.0161417	0.00439618	0.158787
Zotu9772	Bacteroidetes	Bacteroidia	Bacteroidales	Prevotellaceae	Prevotella_9	NA	p__Bacteroidetes	c__Bacteroidia	o__Bacteroidales	f__Prevotellaceae	Prevotella	Prevotellacopri		-0.0120166	0.49607	0.631086	-0.0141918	0.424342	0	-0.0104805	0.555496	-0.00456668	0.79863	-0.0120166	0.0158854	-0.035701	-0.0237605	-0.155448	-0.0537143	-0.0615659	-0.0920988	-0.015375	-0.00050171	-0.0920381	0.0799964	-0.00853474	0.00547689	-0.0363979	-0.0284635	0.0123894	-0.0429742	-0.153518	-0.358195	0.358195	0.0824796	0.0340687	0.0167112	0.150885
Zotu107	Bacteroidetes	Bacteroidia	Bacteroidales	Prevotellaceae	Prevotella_9	NA	p__Bacteroidetes	c__Bacteroidia	o__Bacteroidales	f__Prevotellaceae	Prevotella	Prevotella copri		-0.00313616	0.859003	0.918625	-0.0158386	0.378564	0	-0.0118495	0.509606	-0.0121082	0.503611	-0.00313616	-0.0131384	-0.04644	-0.0289846	-0.162515	-0.0715811	-0.0680905	-0.0959838	-0.0243437	-0.0197064	-0.111523	0.0438469	0.00759763	0.000308958	-0.0313856	-0.0217932	-0.00252964	-0.0319537	-0.0169884	-0.135368	0.135368	0.0937242	0.0318679	0.0206833	0.180526
Zotu5	Bacteroidetes	Bacteroidia	Bacteroidales	Prevotellaceae	Prevotella_9	NA	p__Bacteroidetes	c__Bacteroidia	o__Bacteroidales	f__Prevotellaceae	Prevotella	Prevotella copri	1	-0.000400069	0.98192	0.984015	-0.0106715	0.553781	0	-0.00670356	0.710067	-0.0037762	0.83547	-0.000400069	0.0259251	-0.0419065	-0.048099	-0.139469	-0.0937963	-0.0801522	-0.132606	-0.0378217	-0.0339266	-0.131031	0.090465	-0.0047084	0.0177046	-0.0161644	-0.0145056	0.011289	-0.0244354	-0.119964	-0.286453	0.286453	0.0502438	-0.0124145	-0.0329966	0.166215
Zotu290	Bacteroidetes	Bacteroidia	Bacteroidales	Prevotellaceae	Prevotella_9	NA	p__Bacteroidetes	c__Bacteroidia	o__Bacteroidales	f__Prevotellaceae	Prevotella	Prevotella copri		0.00244359	0.889913	0.932797	0.0103874	0.554499	0	0.0106918	0.542292	0.0118607	0.503112	0.00244359	0.00429008	-0.0387257	-0.0478517	-0.0850709	-0.0523458	-0.0749358	-0.123005	-0.0329763	-0.0084253	-0.0918514	0.0554182	-0.029784	0.0303706	-0.0533814	-0.00618641	-0.0393585	-0.00145216	-0.0543096	-0.12004	0.12004	0.0205619	-0.0116675	-0.025654	0.0795694
Zotu43	Bacteroidetes	Bacteroidia	Bacteroidales	Prevotellaceae	Prevotella_9	NA	p__Bacteroidetes	c__Bacteroidia	o__Bacteroidales	f__Prevotellaceae	Prevotella	Prevotella copri		0.0070823	0.688294	0.782323	0.00771137	0.661811	24	0.00676762	0.700986	0.0104916	0.554437	0.0070823	0.0426392	-0.0225937	-0.0357206	-0.121155	-0.033043	-0.106625	-0.132995	-0.0123133	-0.020225	-0.0843282	0.083536	-0.010319	0.0268066	-0.0308483	-0.0441926	-0.0175001	-0.01099	-0.042708	-0.13933	0.13933	0.0548511	0.0168825	0.0030681	0.132238
Zotu109	Bacteroidetes	Bacteroidia	Bacteroidales	Prevotellaceae	Prevotella_9	NA	p__Bacteroidetes	c__Bacteroidia	o__Bacteroidales	f__Prevotellaceae	Prevotella	Prevotella copri		0.0148403	0.400542	0.545638	0.00433042	0.803082	18	0.0107704	0.535044	0.0204255	0.242889	0.0148403	0.0526478	-0.00825208	-0.0111789	-0.0675522	-0.0294385	-0.0391615	-0.0692099	-0.015313	0.0142885	-0.064072	-0.000597825	-0.0240704	0.00860686	-0.0168447	-0.0195135	-0.0160204	-0.0335379	0.0116392	-0.057645	0.057645	0.0683644	0.0302794	0.0195886	0.131812
Zotu177	Bacteroidetes	Bacteroidia	Bacteroidales	Prevotellaceae	Prevotellaceae_NK3B31_group	NA	p__Bacteroidetes	c__Bacteroidia	o__Bacteroidales	f__Prevotellaceae	Prevotella			-0.0355008	0.0442698	0.11368	-0.0121342	0.482806	0	-0.0148872	0.388995	-0.0159177	0.359794	-0.0355008	-0.0372516	-0.00111432	0.0168224	0.0102641	0.0345844	0.0586101	0.100162	-0.00721114	0.000431033	0.0858338	-0.00849322	-0.0187261	-0.00571623	-0.025895	0.0407854	-0.00590029	0.0123067	0.0648546	0.0507396	-0.0507396	0.0742489	0.0667683	0.0700607	0.0779517
Zotu368	Bacteroidetes	Bacteroidia	Bacteroidales	Prevotellaceae	Prevotellaceae_NK3B31_group	NA	p__Bacteroidetes	c__Bacteroidia	o__Bacteroidales	f__Prevotellaceae	Prevotella			-0.00830365	0.6381	0.741731	0.00770844	0.654716	0	0.0111397	0.517725	0.0173914	0.316125	-0.00830365	-0.00544944	-0.0120255	-0.0298239	-0.0582319	-0.00189229	-0.023212	-0.033803	-0.0148238	-0.00357751	-0.0209564	-0.00901187	0.00455754	0.00234175	-0.0219715	-0.0602662	-0.0162919	-0.0131369	0.0751556	0.0231986	-0.0231986	0.0995886	0.0612748	0.0538695	0.155614
Zotu387	Bacteroidetes	Bacteroidia	Bacteroidales	Prevotellaceae	Prevotellaceae_UCG-003	NA	p__Bacteroidetes	c__Bacteroidia	o__Bacteroidales	f__[Paraprevotellaceae]	CF231			-0.00727036	0.680468	0.775547	-0.0100844	0.56241	0	-0.0131986	0.447656	-0.0176922	0.312047	-0.00727036	0.00303228	-0.0244858	-0.0152603	-0.0578087	-0.0556552	-0.0636146	-0.074756	-0.0101203	-0.0231536	-0.0583901	0.00214998	-0.00156031	0.00985961	-0.00198884	-0.0571433	-0.0242658	0.0092621	0.0901512	0.0261109	-0.0261109	0.119722	0.0777568	0.0672225	0.168471
Zotu217	Bacteroidetes	Bacteroidia	Bacteroidales	Rikenellaceae	Alistipes	finegoldii	p__Bacteroidetes	c__Bacteroidia	o__Bacteroidales	f__Rikenellaceae				0.0260642	0.139778	0.264307	0.0382073	0.0285198	0	0.037802	0.0305116	0.034013	0.0531132	0.0260642	-0.00646833	0.0397341	0.01293	0.134657	0.0572661	0.0571855	0.0791602	-0.0350493	-0.0320215	0.0245779	-0.0378701	-0.0234464	-0.00823171	-0.00451446	-0.0249805	-0.0135914	0.0147716	0.193525	0.219269	-0.219269	0.128033	0.138965	0.147637	0.0807002
Zotu319	Bacteroidetes	Bacteroidia	Bacteroidales	Rikenellaceae	Alistipes	ihumii	p__Bacteroidetes	c__Bacteroidia	o__Bacteroidales	f__Rikenellaceae				0.0215705	0.221718	0.366011	0.0300934	0.0839912	25	0.0242708	0.163105	0.0204063	0.243878	0.0215705	0.0254134	0.0408709	0.0578416	0.122158	0.0240124	0.0854163	0.0819186	0.0194733	-0.0122917	0.0601323	-0.0335761	0.0180382	-0.0255343	-0.0118271	0.00238466	0.00207299	-0.00184305	0.201501	0.228605	-0.228605	0.155582	0.170455	0.181446	0.11084
Zotu221	Bacteroidetes	Bacteroidia	Bacteroidales	Rikenellaceae	Alistipes	inops	p__Bacteroidetes	c__Bacteroidia	o__Bacteroidales	f__Rikenellaceae				0.0156502	0.375328	0.524885	0.0320938	0.0675459	0	0.0358971	0.0404188	0.0472	0.00752414	0.0156502	0.000983042	0.0203713	0.0542084	0.118783	0.0422316	0.110917	0.114255	0.0108789	0.0241017	0.106245	-0.0616651	-0.00334324	-0.0784254	-0.0318656	0.00415106	-0.0218118	0.00751388	0.220692	0.220247	-0.220247	0.227321	0.240907	0.253365	0.199292
Zotu246	Bacteroidetes	Bacteroidia	Bacteroidales	Rikenellaceae	Alistipes	NA	p__Bacteroidetes	c__Bacteroidia	o__Bacteroidales	f__Rikenellaceae				-0.0486825	0.00579454	0.0277448	-0.0308955	0.0777919	32	-0.0338049	0.0533475	-0.0326439	0.063666	-0.0486825	-0.0516776	-0.032409	0.0722406	0.0453611	0.0546849	0.0939768	0.131267	0.0207222	0.0208248	0.119821	-0.0524987	-0.0289436	-0.00323216	-0.00143564	-9.36839e-05	-0.00419996	-0.0025704	0.129814	0.110194	-0.110194	0.140482	0.137557	0.13988	0.149963
Zotu279	Bacteroidetes	Bacteroidia	Bacteroidales	Rikenellaceae	Alistipes	NA	p__Bacteroidetes	c__Bacteroidia	o__Bacteroidales	f__Rikenellaceae				-0.0388495	0.0277072	0.0829223	-0.0282748	0.100115	0	-0.0311745	0.0694813	-0.0296084	0.0865906	-0.0388495	-0.0599305	-0.0188508	0.0320056	0.0373886	0.0432983	0.0739314	0.0771645	0.0349169	0.0169901	0.0674669	-0.00850163	-0.0215362	-0.0275276	-0.00516543	-0.0138991	-0.0184444	0.00597761	0.0964259	0.0800454	-0.0800454	0.105404	0.0984312	0.10541	0.0995434
Zotu117	Bacteroidetes	Bacteroidia	Bacteroidales	Rikenellaceae	Alistipes	NA	p__Bacteroidetes	c__Bacteroidia	o__Bacteroidales	f__Rikenellaceae				-0.0245786	0.163791	0.29862	-0.0112613	0.520671	14	-0.0103182	0.555893	-0.0208969	0.236365	-0.0245786	-0.030361	0.00109778	0.0196648	0.119559	0.047745	0.0898406	0.109972	-0.0191249	-0.00776302	0.0926073	-0.0463253	0.0230747	-0.00601824	0.00888634	-0.0226131	0.0270667	-0.0104414	0.252297	0.294678	-0.294678	0.17186	0.183926	0.198966	0.116104
Zotu212	Bacteroidetes	Bacteroidia	Bacteroidales	Rikenellaceae	Alistipes	obesi	p__Bacteroidetes	c__Bacteroidia	o__Bacteroidales	f__Rikenellaceae				-0.00268872	0.878951	0.932168	0.0189302	0.282883	0	0.0246502	0.163439	0.0341605	0.0552695	-0.00268872	-0.0277985	0.0377961	0.0863037	0.109789	0.0179023	0.137866	0.152094	-0.0326373	-0.00040662	0.0878522	-0.118147	-0.0292035	-0.0609406	-0.0289949	-0.0333865	-0.028104	-0.0114602	0.398875	0.385368	-0.385368	0.332034	0.310925	0.32246	0.297071
Zotu66	Bacteroidetes	Bacteroidia	Bacteroidales	Rikenellaceae	Alistipes	putredinis	p__Bacteroidetes	c__Bacteroidia	o__Bacteroidales	f__Rikenellaceae				-0.0451271	0.0105438	0.0398746	-0.0226676	0.206633	22	-0.0214158	0.232752	-0.0257309	0.154717	-0.0451271	-0.0384641	0.00134459	0.0298076	0.126613	0.0145123	0.16173	0.177323	-0.00484108	0.00532373	0.132344	-0.0904774	-0.00411114	-0.0952128	-0.00898067	-0.00705562	-0.00627312	-0.00127773	0.316746	0.32036	-0.32036	0.257668	0.255706	0.26819	0.208095
Zotu173	Bacteroidetes	Bacteroidia	Bacteroidales	Rikenellaceae	Alistipes	shahii	p__Bacteroidetes	c__Bacteroidia	o__Bacteroidales	f__Rikenellaceae			1	-0.0664663	0.000163865	0.00241889	-0.0366351	0.0397486	0	-0.0317856	0.0753847	-0.0237697	0.186863	-0.0664663	-0.0518514	-0.000821528	0.0514777	0.101248	0.00371655	0.13396	0.124549	-0.0664573	-0.00369182	0.106207	-0.118993	-0.00728255	-0.080735	-0.0389228	-0.100749	-0.0265443	-0.0291149	0.445801	0.414269	-0.414269	0.35622	0.317088	0.320903	0.357077
Zotu340	Bacteroidetes	Bacteroidia	Bacteroidales	Rikenellaceae	Rikenellaceae_RC9_gut_group	NA	p__Bacteroidetes	c__Bacteroidia	o__Bacteroidales	f__				-0.0334631	0.0579597	0.136996	-0.0299735	0.0797844	54	-0.0294455	0.0847602	-0.0260856	0.129632	-0.0334631	0.0143633	-0.0182811	0.0193788	-0.0407793	0.0305535	-0.022836	-0.0172086	0.0019076	0.0241428	-0.0197337	0.019381	-0.000989017	0.00820019	-0.0327234	-0.0131047	-0.0233667	-0.028349	0.106667	0.0696159	-0.0696159	0.119115	0.0925994	0.0842608	0.159749
Zotu186	Bacteroidetes	Bacteroidia	Bacteroidales	Rikenellaceae	Rikenellaceae_RC9_gut_group	NA	p__Bacteroidetes	c__Bacteroidia	o__Bacteroidales	f__				-0.00541011	0.759262	0.840034	-0.00196821	0.909262	0	0.000573103	0.973486	0.00659351	0.703871	-0.00541011	-0.00914276	-0.0349007	-0.0341536	-0.0445029	-0.0323916	-0.0404396	-0.0621865	-0.000389227	0.0178008	-0.059447	0.0260144	-0.0207274	0.0102912	-0.00931038	0.0290415	-0.0242914	-0.0139926	0.0539744	0.000628884	-0.000628884	0.0865139	0.0460343	0.0391853	0.150129
Zotu330	Bacteroidetes	Bacteroidia	Bacteroidales	Tannerellaceae	Parabacteroides	distasonis	p__Bacteroidetes	c__Bacteroidia	o__Bacteroidales	f__Porphyromonadaceae	Parabacteroides	Parabacteroidedistasonis		-0.0203524	0.248929	0.383535	3.43472e-05	0.998401	0	-0.00575023	0.737062	-0.00708739	0.680921	-0.0203524	-0.00910835	-0.000388412	0.0299198	-0.00924113	0.0286614	0.0253604	0.0346191	0.00511201	-0.00865823	0.0786806	-0.0149791	0.000382927	0.00354755	0.0024607	0.0396287	0.0251177	0.0176627	0.0822629	0.070677	-0.070677	0.0860377	0.0988434	0.10069	0.0684621
Zotu209	Bacteroidetes	Bacteroidia	Bacteroidales	Tannerellaceae	Parabacteroides	distasonis	p__Bacteroidetes	c__Bacteroidia	o__Bacteroidales	f__Porphyromonadaceae	Parabacteroides	Parabacteroidedistasonis		-0.0195494	0.268097	0.409006	-0.0166688	0.333451	8	-0.0208616	0.225295	-0.0259509	0.135295	-0.0195494	-0.0199867	0.00763906	0.0199884	0.051343	0.0252781	0.054913	0.0550568	0.0140974	-0.0154908	0.0666861	-0.0427689	0.022731	0.0274375	0.0542869	-0.0304686	0.0297003	0.00498074	0.157193	0.178496	-0.178496	0.0932277	0.0937745	0.102124	0.0742653
Zotu263	Bacteroidetes	Bacteroidia	Bacteroidales	Tannerellaceae	Parabacteroides	distasonis	p__Bacteroidetes	c__Bacteroidia	o__Bacteroidales	f__Porphyromonadaceae	Parabacteroides	Parabacteroidedistasonis		-0.0102454	0.561678	0.689256	0.0206681	0.235048	0	0.0177288	0.308449	0.0130951	0.455361	-0.0102454	-0.0219353	0.0295884	0.0190182	-0.0101185	0.079324	0.0972381	0.121281	0.0574201	0.016943	0.139578	-0.0531509	0.0134897	-0.0151158	-0.0111846	0.0115536	0.0366059	-0.0212745	0.141354	0.151976	-0.151976	0.101562	0.0988693	0.109427	0.0865595
Zotu304	Bacteroidetes	Bacteroidia	Bacteroidales	Tannerellaceae	Parabacteroides	distasonis	p__Bacteroidetes	c__Bacteroidia	o__Bacteroidales	f__Porphyromonadaceae	Parabacteroides	Parabacteroide distasonis		-0.000568705	0.974302	0.984015	0.00950461	0.580142	26	0.00657569	0.701519	0.00615198	0.722503	-0.000568705	0.00372862	0.038299	0.00121252	0.035733	0.0309695	0.0478933	0.0431889	0.0252434	-0.0161234	0.0738416	-0.0309514	0.0475322	0.0159167	0.020766	-0.0187943	0.0197417	-0.0259632	0.120213	0.135983	-0.135983	0.0714882	0.0677973	0.0761557	0.0546353
Zotu350	Bacteroidetes	Bacteroidia	Bacteroidales	Tannerellaceae	Parabacteroides	johnsonii	p__Bacteroidetes	c__Bacteroidia	o__Bacteroidales	f__Porphyromonadaceae	Parabacteroides			0.00565291	0.748814	0.832905	0.0159832	0.351375	33	0.0140847	0.41053	0.00627762	0.716168	0.00565291	-0.00223785	0.00828246	0.01787	0.00594365	0.0684555	0.0298414	0.057439	0.00206376	-0.0185214	0.0395322	-0.00157586	0.00966003	0.0330883	-0.0122928	0.0275661	0.0668991	0.00227062	0.11079	0.120782	-0.120782	0.0816302	0.0824594	0.083305	0.0806839
Zotu73	Bacteroidetes	Bacteroidia	Bacteroidales	Tannerellaceae	Parabacteroides	merdae	p__Bacteroidetes	c__Bacteroidia	o__Bacteroidales	f__Porphyromonadaceae	Parabacteroides		1	-0.0464941	0.00841325	0.0343129	-0.0185843	0.288719	43	-0.0205534	0.240417	-0.0180178	0.307348	-0.0464941	-0.0570048	0.0279248	0.0410831	-0.0258094	0.0220951	0.127164	0.102568	0.0474348	0.0583705	0.177695	-0.0427018	-0.0309321	-0.0498756	-0.0179779	-0.0260286	0.0150917	-0.00970484	0.166128	0.155057	-0.155057	0.146084	0.151215	0.16179	0.128686
Zotu310	Cyanobacteria	Melainabacteria	Gastranaerophilales	NA	NA	NA	p__Cyanobacteria	c__4C0d-2	o__YS2	f__				-0.0706056	6.21862e-05	0.0011935	-0.0325129	0.0718458	0	-0.0351242	0.0518472	-0.0274155	0.130996	-0.0706056	-0.0694589	0.00301553	0.106041	0.0207283	0.0707215	0.150247	0.190885	0.0418429	0.0423312	0.186307	-0.106347	-0.0303936	-0.0561935	-0.0322917	-0.0893184	-0.0536561	-0.0256892	0.290935	0.260083	-0.260083	0.280574	0.263218	0.270736	0.267496
Zotu271	Cyanobacteria	Melainabacteria	Gastranaerophilales	NA	NA	NA	p__Cyanobacteria	c__4C0d-2	o__YS2	f__				-0.0461464	0.00891512	0.0356516	-0.0457019	0.00826822	10	-0.0403133	0.0197565	-0.0325929	0.0618363	-0.0461464	-0.0308308	-0.0318138	-6.55308e-05	-0.0671518	-0.00493372	-0.00533185	0.0319955	-0.0258043	0.0162933	-0.0212797	-0.0102714	-0.0230519	0.0155648	-0.0206585	-0.0549715	-0.0237065	-0.0321698	0.142457	0.0646914	-0.0646914	0.17467	0.125991	0.115706	0.232339
Zotu234	Cyanobacteria	Melainabacteria	Gastranaerophilales	NA	NA	NA	p__Cyanobacteria	c__4C0d-2	o__YS2	f__				-0.0182009	0.302518	0.447856	-0.0100967	0.557586	0	-0.00870951	0.612537	-0.00486193	0.779079	-0.0182009	0.00128015	-0.0396597	-0.00990639	-0.0461456	-0.023098	0.00736702	0.0185443	-0.048136	0.00641512	-0.00584541	-0.0149795	-0.0119622	-0.0441668	-0.0487736	-0.0627563	-0.039043	-0.040155	0.163294	0.0834314	-0.0834314	0.193167	0.146481	0.132813	0.255441
Zotu123	Euryarchaeota	Methanobacteria	Methanobacteriales	Methanobacteriaceae	Methanobrevibacter	NA	p__Euryarchaeota	c__Methanobacteria	o__Methanobacteriales	f__Methanobacteriaceae	Methanobrevibacter			-0.0354528	0.0445577	0.113718	-0.0135286	0.444123	19	-0.0022794	0.897679	0.0082839	0.643722	-0.0354528	-0.0382394	-0.0468651	0.0431914	-0.0163645	0.0411733	0.104458	0.113199	-0.03843	0.0305985	0.0466921	-0.0927324	-0.0512806	-0.0698459	-0.0501268	-0.0944364	-0.0304237	-0.00991453	0.537595	0.398665	-0.398665	0.577657	0.476201	0.470584	0.718103
Zotu222	Firmicutes	Bacilli	Lactobacillales	Enterococcaceae	Enterococcus	NA	p__Firmicutes	c__Bacilli	o__Lactobacillales	f__Enterococcaceae	Enterococcus			0.0331399	0.0604253	0.140083	0.0274154	0.111069	30	0.0251266	0.144211	0.0149815	0.390448	0.0331399	0.016307	0.015042	-0.0111916	0.0382718	0.0831559	-0.0541215	-0.0570833	-0.0430744	-0.0409806	-0.0214559	0.0640416	-0.00497664	0.0772246	0.0190954	0.0303476	0.0886793	0.0805814	-0.0965235	-0.0675997	0.0675997	-0.119839	-0.114864	-0.112369	-0.0989851
Zotu396	Firmicutes	Bacilli	Lactobacillales	Lactobacillaceae	Lactobacillus	delbrueckii	p__Firmicutes	c__Bacilli	o__Lactobacillales	f__Lactobacillaceae	Lactobacillus	Lactobacil ludelbrueckii		-0.0039533	0.822812	0.894039	-0.0148562	0.393805	0	-0.0114903	0.509354	-0.00177052	0.919378	-0.0039533	-0.03055	0.0256631	0.0497679	0.017495	-0.00291588	0.0158586	0.0406926	-0.0188094	0.0160842	0.0451712	-0.0158918	-0.0180023	-0.0474266	-0.0152892	-0.057878	0.025594	0.0141097	0.0388276	0.0254724	-0.0254724	0.0386515	0.033315	0.0267824	0.0429036
Zotu390	Firmicutes	Bacilli	Lactobacillales	Lactobacillaceae	Lactobacillus	NA	p__Firmicutes	c__Bacilli	o__Lactobacillales	f__Lactobacillaceae	Lactobacillus			0.0283175	0.108642	0.219228	0.021874	0.203898	0	0.0104056	0.546978	-0.00991984	0.571667	0.0283175	0.013662	0.0193795	-0.0120685	-0.0347469	0.0608518	-0.075949	-0.0508179	0.0736608	-0.0210391	-0.0662646	0.0774928	0.0241775	0.0925649	0.0152292	0.0913344	0.141954	0.0325234	-0.0598805	-0.0369375	0.0369375	-0.0707866	-0.0661713	-0.0648049	-0.0598345
Zotu280	Firmicutes	Bacilli	Lactobacillales	Lactobacillaceae	Lactobacillus	NA	p__Firmicutes	c__Bacilli	o__Lactobacillales	f__Lactobacillaceae	Lactobacillus			0.0317984	0.0716033	0.160145	0.0189386	0.271282	0	0.0176522	0.305731	0.00385983	0.824654	0.0317984	0.0057821	0.0254357	-0.00750896	-0.0253809	0.0496732	-0.0761004	-0.0671705	0.06623	0.000551405	-0.0556019	0.071402	0.0151785	0.0520588	0.00940156	-0.0252519	0.11013	0.0150051	-0.0828091	-0.0770437	0.0770437	-0.069705	-0.0625545	-0.0628308	-0.0604727
Zotu345	Firmicutes	Bacilli	Lactobacillales	Lactobacillaceae	Lactobacillus	NA	p__Firmicutes	c__Bacilli	o__Lactobacillales	f__Lactobacillaceae	Lactobacillus	Lactobacillus mucosae		0.0486747	0.0058024	0.0277448	0.0307825	0.0723149	0	0.0282347	0.0992051	0.0269889	0.117788	0.0486747	0.0369022	-0.0160104	-0.0230022	0.0369306	-0.00698355	-0.0419938	-0.0396924	-0.0374512	-0.0437835	-0.0645002	0.0414166	-0.0101275	0.0302448	0.0235313	0.00203888	0.0493622	0.00840675	-0.0539338	-0.054346	0.054346	-0.0285475	-0.0241316	-0.0279571	-0.0108612
Zotu243	Firmicutes	Bacilli	Lactobacillales	Lactobacillaceae	Lactobacillus	ruminis	p__Firmicutes	c__Bacilli	o__Lactobacillales	f__Lactobacillaceae	Lactobacillus			0.0279554	0.113238	0.224318	-0.0141843	0.418338	0	-0.00879294	0.615692	-0.00886755	0.615412	0.0279554	0.0232036	-0.0193931	-0.0123533	-0.0136869	-0.0507808	-0.10056	-0.1045	-0.0198052	-0.0531999	-0.151462	0.0843276	-0.00513523	0.034859	0.00905049	0.00966109	0.0450579	-0.00972341	-0.0477617	-0.0917205	0.0917205	-0.00736063	-0.0312478	-0.0376783	0.0299847
Zotu104	Firmicutes	Bacilli	Lactobacillales	Lactobacillaceae	Lactobacillus	ruminis	p__Firmicutes	c__Bacilli	o__Lactobacillales	f__Lactobacillaceae	Lactobacillus	Lactobacillus ruminis		0.0356582	0.0433366	0.113384	-0.00414908	0.813692	18	-0.00375711	0.830893	-0.00632153	0.721329	0.0356582	0.0382929	-0.0184538	-0.0273069	-0.0417624	-0.0422852	-0.0900281	-0.0992525	-0.0130341	-0.073963	-0.146569	0.0858828	-0.00267298	0.0489286	0.00116072	0.0290852	0.055222	0.00868174	-0.0357643	-0.094047	0.094047	0.00884849	-0.0215635	-0.0308453	0.0571827
Zotu382	Firmicutes	Bacilli	Lactobacillales	Streptococcaceae	Streptococcus	NA	p__Firmicutes	c__Bacilli	o__Lactobacillales	f__Streptococcaceae	Streptococcus			-0.0210967	0.232037	0.369837	-0.0101506	0.575782	0	-0.0015528	0.932055	-0.0190958	0.305842	-0.0210967	-0.00802679	-0.0495331	-0.0707238	0.0369103	0.0384681	-0.133835	-0.159254	-0.121109	-0.00693149	-0.100386	0.0664518	0.00769949	0.0658643	-0.0280227	0.0186008	0.145054	0.0568393	-0.184475	-0.135972	0.135972	-0.1839	-0.142952	-0.141502	-0.219315
Zotu388	Firmicutes	Bacilli	Lactobacillales	Streptococcaceae	Streptococcus	NA	p__Firmicutes	c__Bacilli	o__Lactobacillales	f__Streptococcaceae	Streptococcus			0.00345247	0.844954	0.910624	0.00870691	0.623198	9	0.00994073	0.574638	-0.0111737	0.541325	0.00345247	-0.000262919	-0.00533846	-0.0521704	0.0103646	0.0136828	-0.115363	-0.145588	-0.0664898	-0.0097922	-0.0686341	0.0638018	-0.0121257	0.0561859	0.00617479	0.0650999	0.210013	0.0404926	-0.1961	-0.147763	0.147763	-0.215439	-0.188432	-0.192785	-0.228213
Zotu395	Firmicutes	Bacilli	Lactobacillales	Streptococcaceae	Streptococcus	NA	p__Firmicutes	c__Bacilli	o__Lactobacillales	f__Streptococcaceae	Streptococcus			0.0315918	0.0734666	0.162564	0.0221543	0.19651	0	0.0176564	0.302638	0.0132816	0.442601	0.0315918	0.0414847	0.00281468	0.00848916	0.0228101	0.0363007	-0.0480168	-0.0291868	0.00915255	0.0101651	-0.0134815	0.0245688	-0.00590861	0.0806954	0.0558143	-0.00486626	0.0438177	0.0227085	-0.0882289	-0.0554728	0.0554728	-0.117475	-0.111173	-0.113702	-0.098932
Zotu126	Firmicutes	Bacilli	Lactobacillales	Streptococcaceae	Streptococcus	NA	p__Firmicutes	c__Bacilli	o__Lactobacillales	f__Streptococcaceae	Streptococcus		1	0.0356081	0.0436315	0.113442	0.042314	0.0178472	0	0.0418908	0.0189189	0.0120112	0.519481	0.0356081	0.00678856	-0.00546077	-0.04652	0.0244303	0.0589809	-0.10966	-0.145742	-0.00399365	0.00880356	-0.0556236	0.0858518	0.0253133	0.0869792	0.016413	0.0609113	0.246948	0.0307776	-0.254147	-0.181425	0.181425	-0.279533	-0.221368	-0.223827	-0.317364
Zotu336	Firmicutes	Bacilli	Lactobacillales	Streptococcaceae	Streptococcus	NA	p__Firmicutes	c__Bacilli	o__Lactobacillales	f__Streptococcaceae	Streptococcus	Streptococcus luteciae		0.049142	0.0053484	0.0261757	0.0379778	0.0267418	0	0.0357101	0.0369557	0.029701	0.0853431	0.049142	0.0182737	0.0336098	0.00836813	0.0425736	0.0400669	-0.0413806	-0.0304251	0.0116425	0.0123384	-0.0267774	-0.00204093	0.0303437	0.0731077	0.000192414	0.0772454	0.0483014	0.0361614	-0.0640863	-0.0328892	0.0328892	-0.0928327	-0.0729597	-0.0768212	-0.0879689
Zotu25	Firmicutes	Bacilli	Lactobacillales	Streptococcaceae	Streptococcus	NA	p__Firmicutes	c__Bacilli	o__Lactobacillales	f__Streptococcaceae	Streptococcus		1	0.0589476	0.000832028	0.00721091	0.0474032	0.00631659	16	0.0509716	0.00333117	0.0257761	0.15215	0.0589476	0.0309483	0.0195758	-0.0040808	0.0724949	0.0293075	-0.0721366	-0.0974509	-0.0349958	0.00863545	-0.0572357	0.0772843	0.0484244	0.0610012	0.0243626	0.0850108	0.227544	0.0410748	-0.225546	-0.147454	0.147454	-0.257888	-0.202156	-0.201772	-0.301557
Zotu138	Firmicutes	Clostridia	Clostridiales	Christensenellaceae	Christensenellaceae_R-7_group	NA	p__Firmicutes	c__Clostridia	o__Clostridiales	f__			1	-0.0922383	1.64202e-07	6.83079e-05	-0.0690335	0.000104564	0	-0.0612166	0.000591319	-0.0371936	0.0393519	-0.0922383	-0.0865979	-0.0577248	0.0235434	0.0165678	-0.0513079	0.138393	0.128689	-0.0886232	0.0269393	0.0712031	-0.0596696	-0.0673416	-0.137386	-0.0683349	-0.0561405	-0.0812151	-0.0645621	0.446535	0.341735	-0.341735	0.44818	0.387278	0.388016	0.446002
Zotu42	Firmicutes	Clostridia	Clostridiales	Christensenellaceae	Christensenellaceae_R-7_group	NA	p__Firmicutes	c__Clostridia	o__Clostridiales	f__			1	-0.0830856	2.42394e-06	0.000206038	-0.0583694	0.00103061	0	-0.0414052	0.0215293	-0.0254169	0.163461	-0.0830856	-0.0715988	-0.0376964	0.0307899	0.0363001	-0.0153637	0.186714	0.184701	-0.136772	0.050196	0.0647859	-0.119958	-0.0638695	-0.0957825	-0.0757242	-0.132518	-0.054623	-0.0546249	0.547482	0.436171	-0.436171	0.533521	0.458588	0.458073	0.567076
Zotu347	Firmicutes	Clostridia	Clostridiales	Christensenellaceae	Christensenellaceae_R-7_group	NA	p__Firmicutes	c__Clostridia	o__Clostridiales	f__Christensenellaceae				-0.0755453	1.82505e-05	0.000690201	-0.0606487	0.000543357	31	-0.0503345	0.00425528	-0.0340913	0.0548851	-0.0755453	-0.0502882	-0.0528743	0.00748261	-0.060831	0.0221121	0.0400044	0.0537144	-0.093182	0.0287411	-0.0274975	-0.01861	-0.0352924	-0.0504802	-0.0556471	-0.0829392	-0.0476835	-0.0401215	0.418058	0.268929	-0.268929	0.454373	0.344804	0.329162	0.57084
Zotu166	Firmicutes	Clostridia	Clostridiales	Christensenellaceae	Christensenellaceae_R-7_group	NA	p__Firmicutes	c__Clostridia	o__Clostridiales	f__				-0.0658863	0.000186899	0.00245027	-0.0494847	0.00485505	0	-0.0398175	0.0237831	-0.0290942	0.102187	-0.0658863	-0.0524227	-0.0536127	0.0200232	-0.0140148	-0.00904034	0.092997	0.10356	-0.0657395	0.012265	0.0144411	-0.0315916	-0.0368761	-0.0638661	-0.042719	-0.0859019	-0.0565787	-0.0591755	0.462882	0.330456	-0.330456	0.480467	0.391049	0.379999	0.555134
Zotu326	Firmicutes	Clostridia	Clostridiales	Christensenellaceae	Christensenellaceae_R-7_group	NA	p__Firmicutes	c__Clostridia	o__Clostridiales	f__				-0.0608526	0.000560356	0.00542111	-0.0264069	0.128838	0	-0.0171342	0.325456	-0.00358741	0.838443	-0.0608526	-0.0398488	-0.0308963	-0.0170518	-0.0489651	0.00264342	0.0578025	0.0296921	-0.0864706	0.0159192	0.0153381	-0.0171951	-0.0428258	-0.0434705	-0.0437029	-0.149888	-0.0860386	-0.0450868	0.386139	0.269715	-0.269715	0.410884	0.32439	0.313012	0.473193
Zotu405	Firmicutes	Clostridia	Clostridiales	Christensenellaceae	Christensenellaceae_R-7_group	NA	p__Firmicutes	c__Clostridia	o__Clostridiales	f__				-0.0552829	0.00172547	0.0115773	-0.0412938	0.0181961	0	-0.0285063	0.105036	-0.0106655	0.549145	-0.0552829	-0.0351795	-0.0363876	0.0174085	-0.00720305	-0.0721365	0.100808	0.0711659	-0.11863	0.0189102	-0.0234511	-0.0561454	-0.0681465	-0.0822294	-0.0609688	-0.127502	-0.0658098	-0.0716236	0.451693	0.311011	-0.311011	0.464263	0.355394	0.341735	0.566195
Zotu391	Firmicutes	Clostridia	Clostridiales	Christensenellaceae	Christensenellaceae_R-7_group	NA	p__Firmicutes	c__Clostridia	o__Clostridiales	f__				-0.0374829	0.0336774	0.0959575	-0.0294825	0.0919246	0	-0.019776	0.259733	-0.00581651	0.743159	-0.0374829	-0.0320774	-0.0300948	0.0255325	0.0306041	-0.0403548	0.0914699	0.0838623	-0.102794	0.000590665	-0.0166436	-0.0481872	-0.0378898	-0.0791432	-0.0653618	-0.0927063	-0.0683357	-0.0425008	0.480173	0.347367	-0.347367	0.489861	0.384794	0.374218	0.579958
Zotu95	Firmicutes	Clostridia	Clostridiales	Christensenellaceae	NA	NA	p__Firmicutes	c__Clostridia	o__Clostridiales	f__Christensenellaceae				-0.037531	0.0334498	0.0959575	-0.033988	0.0519779	30	-0.0189511	0.283058	-0.0109413	0.538604	-0.037531	-0.0326624	-0.0186685	0.0465363	0.0517989	-0.00189476	0.0829144	0.0944503	-0.0973055	0.00758529	-0.042331	-0.0868917	-0.0254387	-0.0641888	-0.0501056	-0.0954625	-0.0364778	-0.0320023	0.514713	0.38245	-0.38245	0.552042	0.453246	0.456158	0.6544
Zotu227	Firmicutes	Clostridia	Clostridiales	Clostridiaceae_1	Clostridium_sensu_stricto_1	NA	p__Firmicutes	c__Clostridia	o__Clostridiales	f__Clostridiaceae				-0.0476059	0.0069737	0.0315332	-0.0450306	0.0091887	21	-0.0379855	0.0278982	-0.0214487	0.219734	-0.0476059	-0.0429371	-0.0286787	0.016424	-0.00529543	-0.0666149	0.0723494	0.0575332	-0.0401217	0.0237412	0.0334634	-0.0437667	-0.0202809	-0.132886	-0.0384204	-0.0927126	-0.0591052	-0.0511723	0.172446	0.112484	-0.112484	0.209845	0.180125	0.178541	0.208141
Zotu105	Firmicutes	Clostridia	Clostridiales	Clostridiaceae_1	Clostridium_sensu_stricto_1	NA	p__Firmicutes	c__Clostridia	o__Clostridiales	f__Clostridiaceae				-0.035103	0.0467042	0.115649	-0.0262835	0.130799	26	-0.02368	0.172797	-0.0105548	0.549199	-0.035103	-0.0374015	-0.0273689	0.0306809	-0.0242517	-0.0821838	0.065374	0.0542722	-0.0158287	0.0161212	0.0577443	-0.0525835	0.00508167	-0.166086	-0.056397	-0.0781657	-0.0606813	-0.0459945	0.199456	0.140605	-0.140605	0.223369	0.191378	0.187319	0.229744
Zotu400	Firmicutes	Clostridia	Clostridiales	Clostridiaceae_1	Clostridium_sensu_stricto_1	NA	p__Firmicutes	c__Clostridia	o__Clostridiales	f__Clostridiaceae	Clostridium			-0.0302493	0.0865613	0.182789	-0.0220235	0.19893	29	-0.0214086	0.212425	-0.0224731	0.193577	-0.0302493	-0.031472	6.22271e-05	0.0470233	0.0114728	0.00108821	0.0263945	0.0534089	-0.078085	-0.0017223	0.0194003	-0.0494648	-0.0415515	-0.0447137	-0.014645	-0.00538218	-0.0102958	0.018104	0.116611	0.0636377	-0.0636377	0.13765	0.112263	0.109152	0.150123
Zotu96	Firmicutes	Clostridia	Clostridiales	Clostridiaceae_1	Clostridium_sensu_stricto_1	NA	p__Firmicutes	c__Clostridia	o__Clostridiales	f__Clostridiaceae				-0.0224061	0.204326	0.344129	-0.0266721	0.133563	0	-0.0155138	0.38394	0.00766465	0.674268	-0.0224061	-0.0515988	-0.0597143	0.0207481	-0.0462452	-0.132014	0.0757653	0.0331529	-0.0734658	0.0402887	-0.00873869	-0.0497065	-0.0397027	-0.198233	-0.0574999	-0.0749977	-0.0906286	-0.0473026	0.239394	0.1479	-0.1479	0.277581	0.22731	0.222942	0.285981
Zotu393	Firmicutes	Clostridia	Clostridiales	Clostridiaceae_1	Clostridium_sensu_stricto_1	NA	p__Firmicutes	c__Clostridia	o__Clostridiales	f__Clostridiaceae	Clostridium	Clostridium perfringens		0.0212661	0.228309	0.369562	0.0204575	0.235094	51	0.0201908	0.240371	0.00526177	0.762813	0.0212661	0.0198648	-0.00427122	-0.0148233	-0.0180222	-0.0210504	-0.0858691	-0.107085	-0.0268474	-0.0268382	-0.0495788	0.0512735	0.0288409	0.0252739	0.00530034	0.011157	0.116145	0.0387446	-0.00387474	-0.010294	0.010294	-0.015885	-0.0278963	-0.0261209	-0.00907029
Zotu282	Firmicutes	Clostridia	Clostridiales	Clostridiales_vadinBB60_group	NA	NA	p__Firmicutes	c__Clostridia	o__Clostridiales	f__				0.00182681	0.917584	0.947184	0.0160274	0.350935	21	0.0245111	0.154531	0.0299877	0.0837771	0.00182681	0.00942393	-0.000518814	0.0108654	0.00903771	0.0222776	0.0314621	0.0333171	-0.0750668	-0.00206859	0.00338493	-0.0579825	-0.0342669	0.00277178	-0.0306627	-0.121456	-0.0341372	0.00666145	0.331306	0.246498	-0.246498	0.348394	0.283248	0.278251	0.439071
Zotu354	Firmicutes	Clostridia	Clostridiales	Family_XIII	Family_XIII_AD3011_group	NA	p__Firmicutes	c__Clostridia	o__Clostridiales	f__[Mogibacteriaceae]			1	-0.0466476	0.00819987	0.0342459	-0.0308993	0.0779241	53	-0.0250854	0.152808	-0.013028	0.461483	-0.0466476	-0.0237917	-0.0043643	0.0746885	0.0444035	-0.041466	0.130455	0.118703	-0.0556839	-0.000764788	0.0515885	-0.0897926	-0.0161886	-0.102051	-0.0588011	-0.0563799	-0.064813	-0.0246418	0.466435	0.411601	-0.411601	0.389078	0.317483	0.313262	0.427379
Zotu344	Firmicutes	Clostridia	Clostridiales	Family_XIII	Family_XIII_UCG-001	NA	p__Firmicutes	c__Clostridia	o__Clostridiales	f__[Mogibacteriaceae]				-0.0351114	0.0466516	0.115649	-0.0345791	0.0522421	0	-0.0285106	0.109482	-0.0091087	0.6129	-0.0351114	-0.00628236	-0.0260302	0.0113232	-0.0856289	-0.0329035	0.0486612	0.0359697	-0.0671437	0.0024524	-0.0364549	0.031609	-0.0524799	-0.0474836	-0.0635097	-0.0628583	-0.0504276	-0.0535003	0.294865	0.153141	-0.153141	0.338532	0.252615	0.23239	0.397917
Zotu296	Firmicutes	Clostridia	Clostridiales	Family_XIII	Mogibacterium	NA	p__Firmicutes	c__Clostridia	o__Clostridiales	f__[Mogibacteriaceae]	Mogibacterium			-0.040617	0.0213551	0.0675628	-0.035994	0.0376607	0	-0.0366896	0.0341656	-0.0330583	0.0580853	-0.040617	-0.0232495	-0.0334086	-0.0332161	-0.0836523	0.0443507	-0.0878981	-0.0781295	0.000871672	0.0196624	-0.0396975	0.0830421	0.0051395	0.0372887	-0.00811698	0.00931958	0.00468782	-0.0406017	0.161074	0.0825481	-0.0825481	0.190923	0.136931	0.128368	0.272672
Zotu129	Firmicutes	Clostridia	Clostridiales	Lachnospiraceae	Agathobacter	NA	p__Firmicutes	c__Clostridia	o__Clostridiales	f__			1	-0.0505333	0.00418039	0.0222954	-0.0320762	0.0637522	0	-0.0329346	0.057103	-0.0266489	0.126964	-0.0505333	-0.0640208	-0.0240562	0.016113	-0.00186717	-0.0525848	0.111171	0.0917324	-0.00258419	0.0321147	0.0947877	0.0150654	-0.0327274	-0.0786737	-0.00320411	-0.0497814	-0.0549096	-0.0484667	0.186996	0.183783	-0.183783	0.137239	0.148599	0.153032	0.0682089
Zotu236	Firmicutes	Clostridia	Clostridiales	Lachnospiraceae	Agathobacter	NA	p__Firmicutes	c__Clostridia	o__Clostridiales	f__				-0.0292372	0.0976302	0.20106	-0.0444938	0.0121715	0	-0.0381994	0.0315565	-0.028095	0.117293	-0.0292372	-0.0547265	-0.0319978	-0.00712318	-0.0723152	-0.0250306	0.0552233	0.0659121	-0.0719469	0.0135914	-0.0417478	0.0237302	-0.0307026	-0.0450283	-0.0343906	-0.00404271	0.00217391	-0.0593137	0.221165	0.126963	-0.126963	0.245247	0.207037	0.193029	0.251468
Zotu3324	Firmicutes	Clostridia	Clostridiales	Lachnospiraceae	Agathobacter	NA	p__Firmicutes	c__Clostridia	o__Clostridiales	f__Lachnospiraceae			1	-0.0267892	0.129087	0.249769	-0.0236031	0.170955	20	-0.0242954	0.158029	-0.0253056	0.144625	-0.0267892	-0.0349678	-0.00467743	-0.00441974	0.00213223	-0.0486823	0.0307031	0.0181886	0.0311366	0.01826	0.0416284	-0.00581426	-0.0184835	-0.0337094	0.007919	-0.0289401	-0.041479	-0.0276193	-0.0183603	0.0421561	-0.0421561	0.0723766	0.185414	0.202862	-0.178349
Zotu3	Firmicutes	Clostridia	Clostridiales	Lachnospiraceae	Agathobacter	NA	p__Firmicutes	c__Clostridia	o__Clostridiales	f__Lachnospiraceae			1	-0.0266171	0.131565	0.252217	-0.0247849	0.150321	0	-0.024194	0.159889	-0.0209868	0.226453	-0.0266171	-0.0367019	-0.0381251	-0.0227655	-0.0310764	-0.0651589	0.0126277	-0.0103775	0.0367789	0.0169751	0.0209983	0.0232511	-0.0257833	-0.0376041	-0.00883759	-0.0301243	-0.0289427	-0.025035	-0.0635885	-0.00517208	0.00517208	-0.0202776	0.0746691	0.0858279	-0.187108
Zotu16	Firmicutes	Clostridia	Clostridiales	Lachnospiraceae	Agathobacter	NA	p__Firmicutes	c__Clostridia	o__Clostridiales	f__Lachnospiraceae			1	-0.0203853	0.248165	0.383535	-0.0314972	0.0664765	38	-0.0363162	0.0346957	-0.0247999	0.152771	-0.0203853	-0.0288671	-0.0184847	0.00765031	-0.0184323	0.00121389	-0.0205085	-0.0181036	0.0665475	0.0184215	-0.0244366	0.00867552	0.0164655	-0.0245506	-0.0453992	0.0099684	0.0447936	-0.0156426	0.0299536	0.0367963	-0.0367963	0.045654	0.0801251	0.0837455	-0.0390294
Zotu4880	Firmicutes	Clostridia	Clostridiales	Lachnospiraceae	Agathobacter	NA	p__Firmicutes	c__Clostridia	o__Clostridiales	f__Lachnospiraceae			1	-0.011815	0.503325	0.636423	-0.0111309	0.516976	0	-0.00888968	0.604066	-0.00891248	0.605685	-0.011815	-0.0251098	-0.0329419	-0.0241768	-0.00668808	-0.0583296	0.0189378	0.0135391	0.0062618	5.3748e-05	0.012726	-0.00166843	-0.0227283	-0.0307937	-0.00353031	-0.0437049	-0.0266802	-0.011042	0.0097814	0.0507163	-0.0507163	0.111907	0.216985	0.23117	-0.126499
Zotu84	Firmicutes	Clostridia	Clostridiales	Lachnospiraceae	Anaerostipes	hadrus	p__Firmicutes	c__Clostridia	o__Clostridiales	f__Lachnospiraceae			1	-0.0116798	0.508223	0.638734	0.000696893	0.968206	0	-0.000817233	0.962732	-0.00207445	0.9067	-0.0116798	-0.0386793	0.0526222	0.0312127	0.0916429	0.0267176	0.0816322	0.0833915	0.0135233	0.0271983	0.108867	-0.0724371	-0.0120886	-0.070678	0.062961	-0.00381343	-0.0495224	-0.0277997	0.0278238	0.132554	-0.132554	-0.082589	-0.027872	-0.018991	-0.161929
Zotu18	Firmicutes	Clostridia	Clostridiales	Lachnospiraceae	Anaerostipes	hadrus	p__Firmicutes	c__Clostridia	o__Clostridiales	f__Lachnospiraceae			1	0.00183655	0.917146	0.947184	-0.00111776	0.949813	22	-0.00504694	0.776481	-0.00654502	0.715856	0.00183655	-0.0239991	0.06186	0.0282129	0.118298	-0.00660993	0.0975258	0.0931695	0.0240028	0.0407995	0.111386	-0.0727774	0.0230149	-0.0745755	0.0589946	-0.0105717	-0.0483496	-0.0257009	-0.0478522	0.0941023	-0.0941023	-0.158329	-0.0879068	-0.0747939	-0.270247
Zotu332	Firmicutes	Clostridia	Clostridiales	Lachnospiraceae	Blautia	caecimuris	p__Firmicutes	c__Clostridia	o__Clostridiales	f__Lachnospiraceae	Blautia			0.0485109	0.00596948	0.0282194	0.0509438	0.00359031	65	0.0406532	0.0203022	0.0353669	0.0452707	0.0485109	0.0162057	0.0536023	0.0102151	0.00948993	0.0895857	-0.0185796	0.00864673	0.0862127	-0.0128391	0.0713977	-0.0487052	0.0353936	0.0624423	0.0661816	0.00506201	0.029898	0.0299785	-0.182796	-0.0938546	0.0938546	-0.20711	-0.150957	-0.144352	-0.244901
Zotu46	Firmicutes	Clostridia	Clostridiales	Lachnospiraceae	Blautia	faecis	p__Firmicutes	c__Clostridia	o__Clostridiales	f__Lachnospiraceae	Blautia		1	-0.0125051	0.478719	0.616555	0.00493758	0.780594	0	0.0145725	0.414902	0.00430074	0.811576	-0.0125051	-0.0394192	0.0214294	0.0313252	0.143294	0.0253972	0.153356	0.139697	-0.0902002	0.0178675	0.0727718	-0.115105	0.0318902	-0.0738733	0.017425	-0.037643	0.00499725	-0.00352684	0.284146	0.345431	-0.345431	0.186785	0.223069	0.239749	0.080671
Zotu10	Firmicutes	Clostridia	Clostridiales	Lachnospiraceae	Blautia	massiliensis	p__Firmicutes	c__Clostridia	o__Clostridiales	f__Lachnospiraceae	Blautia		1	0.0235352	0.182433	0.321577	0.00854238	0.624804	0	0.00497184	0.776457	0.011632	0.510476	0.0235352	-0.03433	0.0446991	0.0404469	0.0674597	-0.0406971	0.0734753	0.0586991	0.102122	0.0306397	0.0708988	-0.0181878	-0.0144902	-0.0502886	0.0315729	0.0649058	-0.0270239	-0.0232994	-0.0180706	0.105051	-0.105051	-0.0981584	-0.0237867	-0.00737854	-0.223279
Zotu207	Firmicutes	Clostridia	Clostridiales	Lachnospiraceae	Blautia	NA	p__Firmicutes	c__Clostridia	o__Clostridiales	f__Lachnospiraceae	Blautia			-0.0433904	0.0139344	0.0495445	-0.026738	0.126	0	-0.0250665	0.151338	-0.0228315	0.194181	-0.0433904	-0.0562759	-0.0223481	0.0337426	0.0336406	0.0281453	0.0996089	0.099174	-0.050439	0.00493509	0.0778355	-0.0239953	-0.0165755	-0.0689524	-0.0250762	-0.0863623	-0.0306931	-0.0436756	0.219166	0.19555	-0.19555	0.198723	0.205379	0.208569	0.113002
Zotu108	Firmicutes	Clostridia	Clostridiales	Lachnospiraceae	Blautia	NA	p__Firmicutes	c__Clostridia	o__Clostridiales	f__Lachnospiraceae	Blautia		1	-0.036134	0.0406158	0.110433	-0.0268757	0.126507	0	-0.0196763	0.263467	-0.00910955	0.608141	-0.036134	-0.0384021	-0.0317986	0.0198266	0.00551097	-0.0316587	0.0856922	0.0683628	-0.0806374	0.0234176	-0.00385993	0.0116895	-0.0272744	-0.08597	-0.0400699	-0.0637015	-0.0173061	-0.0697295	0.355404	0.257121	-0.257121	0.342051	0.290753	0.287407	0.356447
Zotu3027	Firmicutes	Clostridia	Clostridiales	Lachnospiraceae	Blautia	NA	p__Firmicutes	c__Clostridia	o__Clostridiales	f__Lachnospiraceae			1	-0.0303808	0.0852005	0.181761	-0.0213706	0.21591	58	-0.0276401	0.109411	-0.0282571	0.103835	-0.0303808	-0.0431608	0.013856	0.0240902	0.0490199	0.0190091	0.0281122	0.0289405	0.0488347	-0.00734565	0.0685193	-0.0102337	-0.0130432	0.0231739	0.0263537	0.0235029	-0.0244659	-0.0103226	0.0563217	0.126635	-0.126635	0.115235	0.212684	0.229619	-0.132042
Zotu320	Firmicutes	Clostridia	Clostridiales	Lachnospiraceae	Blautia	NA	p__Firmicutes	c__Clostridia	o__Clostridiales	f__Lachnospiraceae	Blautia		1	-0.0287154	0.103763	0.211951	-0.0114412	0.521678	3	-0.000964367	0.957077	0.0117836	0.514558	-0.0287154	-0.0431818	-0.0272378	0.0423018	0.0411421	-0.0726623	0.170816	0.159524	-0.0846178	0.0401478	0.0542612	-0.0679962	-0.0315455	-0.129791	-0.0318864	-0.0489981	-0.0371105	-0.0346067	0.471023	0.37957	-0.37957	0.470912	0.405433	0.407916	0.504002
Zotu4144	Firmicutes	Clostridia	Clostridiales	Lachnospiraceae	Blautia	NA	p__Firmicutes	c__Clostridia	o__Clostridiales	f__Lachnospiraceae	Blautia		1	-0.0224215	0.204016	0.344129	-0.0155794	0.368622	0	-0.0221914	0.2005	-0.0274257	0.116194	-0.0224215	-0.0255645	0.00825704	0.00326909	0.0096705	0.0307554	0.0142589	0.00558449	0.0592513	0.0228876	0.0527619	0.0263274	-0.00568539	0.0318783	0.0457983	0.049826	0.00334253	0.00139779	-0.103067	-0.00738448	0.00738448	-0.0476882	0.0703558	0.0881852	-0.292148
Zotu3484	Firmicutes	Clostridia	Clostridiales	Lachnospiraceae	Blautia	NA	p__Firmicutes	c__Clostridia	o__Clostridiales	f__Lachnospiraceae	Blautia		1	0.00638987	0.71739	0.813172	-0.00222295	0.897081	0	0.000739055	0.965645	0.00927847	0.591333	0.00638987	-0.0349746	0.0259092	0.0303307	0.0642719	-0.0375705	0.0679778	0.0467454	0.0346765	0.0085643	0.03428	-0.0316955	-0.0132813	-0.0496698	-0.00136436	-0.00907863	-0.0301258	-0.0261519	0.143404	0.187048	-0.187048	0.195237	0.257761	0.276341	-0.00975197
Zotu6757	Firmicutes	Clostridia	Clostridiales	Lachnospiraceae	Blautia	NA	p__Firmicutes	c__Clostridia	o__Clostridiales	f__Lachnospiraceae	Blautia			0.0097576	0.580456	0.70546	-0.000405913	0.981144	0	-0.00306316	0.8583	-0.00697519	0.686358	0.0097576	-0.0119572	0.0248108	0.0331021	0.00755964	0.0168014	-4.13717e-05	0.03609	0.0408239	0.0181376	0.0212487	-0.0231308	0.0276086	0.0101787	0.017212	0.00558743	0.0157864	-0.000244061	-0.0137561	0.0378476	-0.0378476	-0.0478107	-0.00555669	0.00288657	-0.122926
Zotu6	Firmicutes	Clostridia	Clostridiales	Lachnospiraceae	Blautia	NA	p__Firmicutes	c__Clostridia	o__Clostridiales	f__Lachnospiraceae	Blautia		1	0.0103257	0.558615	0.687526	0.0220719	0.214227	0	0.0109685	0.537887	0.00254252	0.88768	0.0103257	-0.0139903	0.0729094	0.0235437	0.0367893	0.0723419	0.0430013	0.0481123	0.0931886	0.00304013	0.124201	-0.0107614	0.0182558	0.0647897	0.0889787	0.0346306	-0.00324532	-0.00294849	-0.13498	0.0305172	-0.0305172	-0.240044	-0.135713	-0.12319	-0.383894
Zotu416	Firmicutes	Clostridia	Clostridiales	Lachnospiraceae	Blautia	NA	p__Firmicutes	c__Clostridia	o__Clostridiales	f__Lachnospiraceae	Blautia	Blautia producta		0.0530528	0.0026365	0.0163699	0.0538588	0.00192447	0	0.0498333	0.00405083	0.0386126	0.0274078	0.0530528	0.0416111	0.069274	-0.0158069	0.0469437	0.081208	-0.0226143	-0.0177634	0.0232772	-0.00987352	0.0227709	0.0116816	0.0549757	0.0674457	0.0432585	0.0700071	0.0186763	0.0664344	-0.20312	-0.112097	0.112097	-0.240125	-0.190394	-0.18901	-0.269864
Zotu34	Firmicutes	Clostridia	Clostridiales	Lachnospiraceae	Blautia	obeum	p__Firmicutes	c__Clostridia	o__Clostridiales	f__Lachnospiraceae	Blautia	Blautia obeum	1	-0.0829588	2.5114e-06	0.000206038	-0.053019	0.0024546	0	-0.0492815	0.00485742	-0.0464151	0.00855024	-0.0829588	-0.0830918	0.0039764	0.0619186	0.0380344	0.040334	0.132618	0.127875	-0.0246557	0.0502519	0.107703	-0.0720968	-0.000131657	-0.0904184	-0.0272195	-0.0551448	-0.0255657	-0.0444538	0.324044	0.311775	-0.311775	0.269514	0.273263	0.282084	0.180778
Zotu163	Firmicutes	Clostridia	Clostridiales	Lachnospiraceae	Blautia	stercoris	p__Firmicutes	c__Clostridia	o__Clostridiales	f__Lachnospiraceae	Blautia	Blautia producta		-0.023062	0.191387	0.33036	-0.00516234	0.764167	38	-0.00379503	0.825544	-0.0101745	0.557039	-0.023062	-0.0280193	0.0125562	0.0161485	-0.061699	0.0267252	0.00382638	-0.0335114	-0.0511279	0.0217978	0.0199393	0.0287383	-0.00186823	0.0078967	0.0257173	0.0277936	-0.030446	-0.00976869	0.0382206	0.0101127	-0.0101127	0.044586	0.0481888	0.039703	0.0053122
Zotu68	Firmicutes	Clostridia	Clostridiales	Lachnospiraceae	Butyrivibrio	crossotus	p__Firmicutes	c__Clostridia	o__Clostridiales	f__Lachnospiraceae				-0.0471028	0.00759514	0.0330694	-0.0330659	0.0606302	0	-0.0251328	0.154421	-0.00673729	0.705516	-0.0471028	-0.0479867	-0.0263064	0.0261355	-0.0779583	0.0455715	0.0576369	0.0734715	-0.0683888	0.010061	0.0377221	-0.0575407	-0.0330768	-0.0503314	-0.0604879	-0.101602	-0.030921	-0.0507438	0.252371	0.137227	-0.137227	0.320057	0.254316	0.243826	0.377365
Zotu89	Firmicutes	Clostridia	Clostridiales	Lachnospiraceae	CAG-56	NA	p__Firmicutes	c__Clostridia	o__Clostridiales	f__Lachnospiraceae			1	-0.0379825	0.031378	0.0912815	-0.0217053	0.207694	0	-0.0164813	0.338347	-0.00894892	0.60696	-0.0379825	-0.0632548	0.014847	0.0243303	-0.00373566	-0.01978	0.0869572	0.0587231	-0.0320322	0.0371452	0.054261	0.00400695	-0.0367217	-0.0686502	-0.0289172	-0.0495315	-0.0323531	-0.0791368	0.192036	0.18959	-0.18959	0.159414	0.181635	0.189567	0.0528401
Zotu69	Firmicutes	Clostridia	Clostridiales	Lachnospiraceae	Coprococcus_1	catus	p__Firmicutes	c__Clostridia	o__Clostridiales	f__Lachnospiraceae	Coprococcus		1	-0.0175484	0.320184	0.465722	-0.0124322	0.471064	0	-0.00807573	0.640433	-0.0119756	0.493421	-0.0175484	-0.0508766	-0.0137274	0.0284365	0.0375465	0.0292143	0.0867367	0.100237	-0.0775732	-0.00417522	0.0107135	-0.0431132	0.0183948	0.024754	-0.0110413	-0.0282655	-0.0379368	-0.0454204	0.405585	0.383294	-0.383294	0.305208	0.270019	0.268628	0.281103
Zotu48	Firmicutes	Clostridia	Clostridiales	Lachnospiraceae	Coprococcus_2	eutactus	p__Firmicutes	c__Clostridia	o__Clostridiales	f__Lachnospiraceae	Coprococcus	Coprococcus eutactus		-0.0360508	0.0410808	0.110585	-0.0308284	0.0764895	31	-0.0243144	0.162642	-0.0136008	0.438732	-0.0360508	-0.0490094	-0.0255405	0.0362962	-0.0208233	-0.0538456	0.053209	0.0161265	-0.0621842	0.0113006	-0.0322004	0.0261806	-0.0324387	-0.0750168	-0.0346424	-0.0134837	-0.00501839	-0.0569649	0.257619	0.153207	-0.153207	0.314762	0.269708	0.265237	0.335007
Zotu61	Firmicutes	Clostridia	Clostridiales	Lachnospiraceae	Coprococcus_2	eutactus	p__Firmicutes	c__Clostridia	o__Clostridiales	f__Lachnospiraceae	Coprococcus	Coprococcus eutactus		-0.0263599	0.135337	0.257079	-0.0215354	0.217553	0	-0.0119215	0.495883	-0.00289224	0.869499	-0.0263599	-0.0355043	-0.0510865	0.0122842	-0.00327962	-0.0407502	0.0417818	0.00479714	-0.107576	0.0150926	-0.0401224	0.00557527	-0.0201364	-0.0497624	-0.0285234	-0.0347951	-0.0152661	-0.0340789	0.261397	0.151237	-0.151237	0.321895	0.264462	0.258344	0.348997
Zotu72	Firmicutes	Clostridia	Clostridiales	Lachnospiraceae	Coprococcus_2	NA	p__Firmicutes	c__Clostridia	o__Clostridiales	f__Lachnospiraceae	Coprococcus	Coprococcueutactus		-0.0182141	0.302168	0.447856	-0.0173335	0.323169	48	-0.0106731	0.543301	0.00194747	0.912459	-0.0182141	-0.0128765	-0.0229506	-0.0101038	-0.0649004	-0.0409457	0.0282733	0.0212298	-0.0658504	0.0124295	-0.0369415	-0.0109423	-0.0285041	-0.0333385	-0.0405269	-0.0336704	-0.0331904	-0.0442993	0.233828	0.109429	-0.109429	0.307828	0.23696	0.231363	0.367833
Zotu45	Firmicutes	Clostridia	Clostridiales	Lachnospiraceae	Coprococcus_3	comes	p__Firmicutes	c__Clostridia	o__Clostridiales	f__Lachnospiraceae	Dorea		1	-0.0384534	0.0293359	0.0859417	-0.0135108	0.433497	16	-0.0205664	0.23334	-0.0200626	0.249262	-0.0384534	-0.0569033	0.00491973	-0.00806901	-0.0177015	-0.0258021	0.0614256	0.0561642	0.0429199	0.0344113	0.106512	0.0213714	-0.0146162	-0.0476957	-0.00357627	0.0550156	-0.0425565	-0.0618302	0.207619	0.233023	-0.233023	0.116271	0.118866	0.121665	0.0648792
Zotu71	Firmicutes	Clostridia	Clostridiales	Lachnospiraceae	Dorea	formicigenerans	p__Firmicutes	c__Clostridia	o__Clostridiales	f__Lachnospiraceae	Dorea	Dorea formicigenerans	1	-0.00274845	0.876283	0.932168	-0.000599888	0.972203	0	-0.00434242	0.801229	-0.00645812	0.709964	-0.00274845	-0.0242761	-0.0210814	-0.0434288	-0.0542178	-0.0236969	-0.0351357	-0.0717993	0.0388818	-0.0162149	0.0156187	0.0736828	-0.019337	0.0425551	0.0199483	-0.0121191	0.0267413	-0.0149055	0.0369516	0.0691543	-0.0691543	-0.00844756	0.0151726	0.0148016	-0.0595231
Zotu20	Firmicutes	Clostridia	Clostridiales	Lachnospiraceae	Dorea	longicatena	p__Firmicutes	c__Clostridia	o__Clostridiales	f__Lachnospiraceae			1	-0.0174418	0.323133	0.468374	-0.0226186	0.19297	0	-0.026349	0.129603	-0.0206333	0.238732	-0.0174418	-0.0313575	-0.0119937	0.0152809	-0.0742262	-0.0514825	0.106227	0.0840955	0.0536464	0.0353082	0.0927184	-0.00183396	-0.0202568	-0.0123599	0.0164414	0.0535632	-0.0153752	-0.0353779	0.0466517	0.0759461	-0.0759461	0.00205782	0.022418	0.0217807	-0.042196
Zotu253	Firmicutes	Clostridia	Clostridiales	Lachnospiraceae	Dorea	NA	p__Firmicutes	c__Clostridia	o__Clostridiales	f__Lachnospiraceae	[Ruminococcus]	[Ruminococcus]gnavus	1	-0.0120939	0.493302	0.62949	-0.0123889	0.47143	48	-0.0182939	0.287867	-0.00816843	0.638026	-0.0120939	-0.0431544	-0.00308503	0.0368972	-0.00533711	-0.055328	0.0582422	0.0398807	0.0292893	0.00440667	0.0289014	0.0466487	-0.0246117	-0.0593964	0.0279252	0.0573186	-0.0288452	-0.0425838	0.155514	0.140925	-0.140925	0.143473	0.133144	0.139652	0.109828
Zotu13	Firmicutes	Clostridia	Clostridiales	Lachnospiraceae	Fusicatenibacter	saccharivorans	p__Firmicutes	c__Clostridia	o__Clostridiales	f__Lachnospiraceae			1	-0.0205941	0.243354	0.379158	-0.0127698	0.464878	6	-0.0159514	0.360996	-0.0157257	0.373413	-0.0205941	-0.0602742	0.0488524	0.0213474	0.0695258	-0.0142046	0.120709	0.10771	0.0417713	0.0420937	0.124371	-0.0730233	0.00558467	-0.101613	-0.00944717	0.0144691	-0.0294276	-0.0499467	0.119673	0.256964	-0.256964	-0.00180559	0.0859658	0.102344	-0.163257
Zotu311	Firmicutes	Clostridia	Clostridiales	Lachnospiraceae	GCA-900066575	NA	p__Firmicutes	c__Clostridia	o__Clostridiales	f__Lachnospiraceae	Coprococcus		1	-0.068661	9.86855e-05	0.00171055	-0.0554085	0.00182349	0	-0.0484644	0.00639017	-0.0389428	0.030124	-0.068661	-0.0659651	-0.0228819	0.0432994	-0.0265145	-0.0336902	0.129758	0.118912	-0.0620309	0.0275702	0.0422701	0.00541445	-0.0322396	-0.111468	-0.0755179	-0.0286513	-0.0441134	-0.0412422	0.308491	0.204629	-0.204629	0.330908	0.286337	0.283583	0.30341
Zotu428	Firmicutes	Clostridia	Clostridiales	Lachnospiraceae	Herbinix	NA	p__Firmicutes	c__Clostridia	o__Clostridiales	f__				-0.0540866	0.00217013	0.0141059	-0.0240149	0.182342	57	-0.0133317	0.45979	-0.00360698	0.842948	-0.0540866	-0.0478223	-0.00232797	0.0705571	0.0161384	0.0571287	0.145675	0.17569	-0.0627004	0.0293163	0.137869	-0.109114	-0.0226378	-0.11295	-0.0362974	-0.0484416	-0.00607044	-0.0254244	0.370598	0.292338	-0.292338	0.396051	0.354938	0.352299	0.406001
Zotu80	Firmicutes	Clostridia	Clostridiales	Lachnospiraceae	Lachnoclostridium	NA	p__Firmicutes	c__Clostridia	o__Clostridiales	f__Lachnospiraceae			1	-0.0182578	0.301007	0.447856	0.00250609	0.884661	76	-0.00461217	0.792414	-0.0105386	0.551114	-0.0182578	-0.0361093	-0.0189573	-0.0399834	-0.0482248	-0.0579669	-0.0523416	-0.0809817	0.0442641	0.0147452	0.0315606	0.14814	-0.0224985	0.0278457	0.0344831	0.0546791	-0.0132334	-0.0602247	-0.036585	-0.0181173	0.0181173	-0.0477106	-0.00317868	0.00455912	-0.122025
Zotu155	Firmicutes	Clostridia	Clostridiales	Lachnospiraceae	Lachnoclostridium	NA	p__Firmicutes	c__Clostridia	o__Clostridiales	f__Lachnospiraceae			1	0.0107056	0.544234	0.677849	0.0139275	0.420201	0	0.00841276	0.627233	0.00963043	0.58113	0.0107056	-0.0121304	0.00113696	-0.00988444	-0.0846411	-0.0818416	0.0442321	0.0133546	0.0716506	0.0306253	0.0943284	0.00714829	-0.0157845	-0.0246173	0.0270842	0.0522081	-0.0176166	-0.0623059	-0.0660283	-0.0372986	0.0372986	-0.0810789	-0.048913	-0.0435373	-0.119153
Zotu241	Firmicutes	Clostridia	Clostridiales	Lachnospiraceae	Lachnoclostridium	NA	p__Firmicutes	c__Clostridia	o__Clostridiales	f__				0.0239751	0.17439	0.314053	0.0228979	0.189794	0	0.0108116	0.535908	-0.00388823	0.825588	0.0239751	0.029341	0.0434882	0.0118353	-0.00923794	0.0499514	-0.00952317	0.00467835	0.0746355	-0.0103526	0.0574904	0.00194823	0.041616	0.0398083	0.0787551	0.0447655	0.0323211	0.0321169	-0.186494	-0.0903598	0.0903598	-0.215335	-0.145241	-0.13494	-0.266407
Zotu59	Firmicutes	Clostridia	Clostridiales	Lachnospiraceae	Lachnoclostridium	NA	p__Firmicutes	c__Clostridia	o__Clostridiales	f__Lachnospiraceae			1	0.027303	0.121905	0.238087	0.0212985	0.213685	0	0.0118847	0.490347	0.00890749	0.608496	0.027303	-0.0205186	0.0598089	0.0105329	0.0116986	-0.0354674	0.0188949	0.0227383	0.0224057	-0.010124	0.0533147	0.0963265	-0.00147052	0.00733274	0.073453	0.0548198	-0.035342	-0.0151776	-0.0802994	-0.0309148	0.0309148	-0.130481	-0.0793728	-0.0749359	-0.190038
Zotu276	Firmicutes	Clostridia	Clostridiales	Lachnospiraceae	Lachnoclostridium	NA	p__Firmicutes	c__Clostridia	o__Clostridiales	f__Lachnospiraceae				0.0797926	5.98387e-06	0.000311161	0.0768327	1.3122e-05	11	0.0724949	3.82072e-05	0.0575196	0.00128513	0.0797926	0.0812231	0.077191	-0.00978405	0.102908	0.115484	-0.0561852	-0.0284507	0.00553215	-0.022911	-0.0124051	0.0041727	0.0660007	0.116805	0.0782814	0.0322079	0.0628311	0.0745868	-0.151326	-0.0383964	0.0383964	-0.228291	-0.169472	-0.158772	-0.257646
Zotu75	Firmicutes	Clostridia	Clostridiales	Lachnospiraceae	Lachnospira	NA	p__Firmicutes	c__Clostridia	o__Clostridiales	f__Lachnospiraceae	Lachnospira		1	-0.0585582	0.000900827	0.00733305	-0.0384456	0.025893	0	-0.0258823	0.13623	-0.0265565	0.129806	-0.0585582	-0.0429093	-0.0124491	-0.00728987	0.0440065	0.0317116	0.0789294	0.0871878	-0.0933803	0.0416794	0.0189489	-0.0809593	-0.00859166	-0.0754651	-0.0589333	-0.0499765	-0.00379543	-0.0236402	0.253872	0.225737	-0.225737	0.226218	0.22898	0.236547	0.163237
Zotu64	Firmicutes	Clostridia	Clostridiales	Lachnospiraceae	Lachnospira	NA	p__Firmicutes	c__Clostridia	o__Clostridiales	f__Lachnospiraceae	Lachnospira		1	-0.0460903	0.0089986	0.0356516	-0.036459	0.0344197	24	-0.0260959	0.132711	-0.0210899	0.229253	-0.0460903	-0.0275182	-0.0247034	-0.0284825	-0.00786053	0.0195331	0.0437866	0.0368495	-0.122808	0.025267	-0.0383036	-0.0128662	-0.0111001	-0.0804103	-0.0544456	-0.0125261	0.0235592	-0.0326282	0.21985	0.141826	-0.141826	0.235258	0.212128	0.208938	0.206822
Zotu257	Firmicutes	Clostridia	Clostridiales	Lachnospiraceae	Lachnospira	NA	p__Firmicutes	c__Clostridia	o__Clostridiales	f__Lachnospiraceae	Lachnospira			-0.0235574	0.18202	0.321577	-0.0158235	0.357087	16	-0.00838867	0.625877	-0.00164079	0.924514	-0.0235574	-0.0156877	-0.016473	-0.0338065	-0.00176005	0.00086559	-0.0224827	-0.0146441	-0.0741948	0.0139715	-0.0354965	-0.0201145	-0.0170512	-0.0157397	-0.033511	-0.0299673	-0.0107548	-0.0212691	0.0709163	0.051597	-0.051597	0.063763	0.048957	0.0500021	0.0529452
Zotu181	Firmicutes	Clostridia	Clostridiales	Lachnospiraceae	Lachnospira	NA	p__Firmicutes	c__Clostridia	o__Clostridiales	f__Lachnospiraceae	Lachnospira			-0.0156671	0.374812	0.524885	-0.0168244	0.331399	0	-0.00842462	0.628785	0.000576413	0.973921	-0.0156671	-0.0375508	-0.0362737	0.0159964	0.0508389	0.0104494	0.0824251	0.105578	-0.125255	0.00361968	-0.00845923	-0.0197183	0.00189923	-0.109406	-0.0392528	-0.0490151	-0.011891	-0.0325167	0.280065	0.225552	-0.225552	0.274256	0.24619	0.25031	0.238588
Zotu52	Firmicutes	Clostridia	Clostridiales	Lachnospiraceae	Lachnospira	pectinoschiza	p__Firmicutes	c__Clostridia	o__Clostridiales	f__Lachnospiraceae	Lachnospira		1	-0.0312547	0.0765915	0.168582	-0.0323416	0.0590334	0	-0.0391544	0.0222214	-0.0340846	0.0488607	-0.0312547	-0.0139339	-0.0160359	-0.00616729	-0.0682883	-0.0356764	0.00702518	-0.0142881	0.0576496	0.0158783	0.0458008	0.0162408	-0.02381	-0.0522688	-0.0260959	-0.0141736	-0.0174857	-0.0598243	-0.00284315	-0.00397805	0.00397805	0.0146734	0.0340321	0.0444918	-0.052716
Zotu92	Firmicutes	Clostridia	Clostridiales	Lachnospiraceae	Lachnospira	pectinoschiza	p__Firmicutes	c__Clostridia	o__Clostridiales	f__Lachnospiraceae	Lachnospira			-0.0117504	0.505662	0.63744	-0.0208475	0.226045	13	-0.0182804	0.289092	-0.00852171	0.625246	-0.0117504	-0.0324881	0.0182559	0.00356822	0.0402587	-0.0296421	0.0460976	0.072177	-0.049939	0.0241661	-0.0206066	-0.0238032	-0.00614788	-0.0999174	-0.0304762	-0.000513933	-0.0143388	-0.0597795	0.164205	0.161386	-0.161386	0.147773	0.166409	0.171458	0.088863
Zotu240	Firmicutes	Clostridia	Clostridiales	Lachnospiraceae	Lachnospiraceae_AC2044_group	NA	p__Firmicutes	c__Clostridia	o__Clostridiales	f__Lachnospiraceae				-0.0434281	0.0138516	0.0495445	-0.0181304	0.302249	1.6	-0.00600501	0.733943	0.00726725	0.683542	-0.0434281	-0.021167	-0.04419	0.0322975	-0.0310244	0.00224435	0.10409	0.109286	-0.106454	0.0308543	0.00190112	-0.057202	-0.0379498	-0.0634671	-0.0584067	-0.0811536	-0.0578696	-0.00079809	0.460048	0.30731	-0.30731	0.485673	0.379615	0.369576	0.584911
Zotu349	Firmicutes	Clostridia	Clostridiales	Lachnospiraceae	Lachnospiraceae_FCS020_group	bacterium	p__Firmicutes	c__Clostridia	o__Clostridiales	f__Lachnospiraceae				-0.0403434	0.0222467	0.0695836	-0.0365371	0.0342018	24	-0.0283318	0.10117	-0.016457	0.34537	-0.0403434	-0.0522357	-0.019056	0.0617994	0.00875972	-0.0429282	0.104003	0.0915056	-0.0658668	0.0564359	0.0207957	-0.0312951	-0.0519104	-0.0841746	-0.022143	-0.0387494	-0.0335301	-0.0456557	0.223985	0.178916	-0.178916	0.206994	0.195102	0.190282	0.15946
Zotu324	Firmicutes	Clostridia	Clostridiales	Lachnospiraceae	Lachnospiraceae_FCS020_group	NA	p__Firmicutes	c__Clostridia	o__Clostridiales	f__Lachnospiraceae				-0.0833197	2.2702e-06	0.000206038	-0.0515517	0.0031637	0	-0.0471701	0.00685659	-0.0348404	0.0481668	-0.0833197	-0.040669	-0.0349318	0.0224632	-0.09142	-0.0236139	0.0705357	0.046793	-0.0306195	0.0420392	0.0560383	-0.0332899	-0.0484223	-0.0900803	-0.0697732	-0.0612778	-0.0538822	-0.0560267	0.318215	0.214716	-0.214716	0.3333	0.279525	0.269826	0.351539
Zotu187	Firmicutes	Clostridia	Clostridiales	Lachnospiraceae	Lachnospiraceae_FCS020_group	NA	p__Firmicutes	c__Clostridia	o__Clostridiales	f__Lachnospiraceae			1	-0.0269972	0.126141	0.245209	-0.0335443	0.0524513	0	-0.0255904	0.139424	-0.0165135	0.345649	-0.0269972	-0.0594635	0.00631242	0.0122537	0.0545529	-0.0654726	0.137164	0.130476	-0.0277944	0.0212254	0.0215755	-0.0642692	-0.0437277	-0.105685	-0.0282703	-0.0221283	-0.0312861	-0.0445464	0.216168	0.219609	-0.219609	0.166381	0.180224	0.187761	0.0851115
Zotu36	Firmicutes	Clostridia	Clostridiales	Lachnospiraceae	Lachnospiraceae_ND3007_group	NA	p__Firmicutes	c__Clostridia	o__Clostridiales	f__			1	-0.0761761	1.55203e-05	0.000645646	-0.0427339	0.0151949	26	-0.0374043	0.0337652	-0.0281411	0.114876	-0.0761761	-0.103683	0.00990233	0.0476499	0.0268605	0.0117223	0.167018	0.153344	-0.0329321	0.0640975	0.165081	-0.113711	-0.00653475	-0.125089	-0.0652562	-0.0704519	-0.0639111	-0.0482398	0.351215	0.390365	-0.390365	0.252629	0.280702	0.293976	0.126755
Zotu294	Firmicutes	Clostridia	Clostridiales	Lachnospiraceae	Lachnospiraceae_NK4A136_group	NA	p__Firmicutes	c__Clostridia	o__Clostridiales	f__				-0.082354	2.9717e-06	0.000206038	-0.0590439	0.000737037	17	-0.0524708	0.00271496	-0.0372834	0.0355611	-0.082354	-0.0563399	-0.00759168	0.00410471	-0.0170591	0.0454863	0.0846196	0.0996361	-0.0700037	0.0451614	0.0586671	-0.0379765	-0.0392746	-0.107461	-0.0715919	-0.105534	-0.0379087	-0.0543839	0.285596	0.197966	-0.197966	0.297454	0.245604	0.240222	0.291749
Zotu86	Firmicutes	Clostridia	Clostridiales	Lachnospiraceae	Lachnospiraceae_NK4A136_group	NA	p__Firmicutes	c__Clostridia	o__Clostridiales	f__Lachnospiraceae			1	-0.0705438	6.31178e-05	0.0011935	-0.0422365	0.015038	0	-0.0361168	0.0379198	-0.03082	0.079505	-0.0705438	-0.0451952	-0.00623814	0.0314796	0.0345291	0.0165537	0.105318	0.0740314	-0.0804585	0.0401831	0.0765553	-0.0494113	-0.00234652	-0.093474	-0.0602608	-0.0505869	-0.0181317	-0.0571359	0.257024	0.215209	-0.215209	0.242873	0.243951	0.249716	0.194955
Zotu58	Firmicutes	Clostridia	Clostridiales	Lachnospiraceae	Lachnospiraceae_NK4A136_group	NA	p__Firmicutes	c__Clostridia	o__Clostridiales	f__Lachnospiraceae			1	-0.0531095	0.00260869	0.0163699	-0.0392065	0.0243162	0	-0.0309627	0.0759411	-0.0252984	0.150663	-0.0531095	-0.00973309	-0.0314183	0.0234573	-0.00438578	-0.00499285	0.0779271	0.0725426	-0.0822519	0.049709	0.0111431	-0.0166084	0.00709067	-0.0579559	-0.0581827	-0.0479017	-0.016943	-0.0487104	0.324526	0.197499	-0.197499	0.351472	0.287978	0.282928	0.389943
Zotu401	Firmicutes	Clostridia	Clostridiales	Lachnospiraceae	Lachnospiraceae_NK4A136_group	NA	p__Firmicutes	c__Clostridia	o__Clostridiales	f__				-0.0465647	0.0083145	0.0342459	-0.0309668	0.0759841	0	-0.0190595	0.276478	-0.00909479	0.606798	-0.0465647	-0.0125661	-0.0423464	0.0131303	-0.0183716	-0.0162911	0.0884435	0.0800932	-0.104901	0.00289962	-0.0112542	-0.0272459	-0.0313849	-0.0414171	-0.0527093	-0.108411	-0.063129	-0.0347832	0.368724	0.228701	-0.228701	0.387254	0.297001	0.281277	0.454816
Zotu182	Firmicutes	Clostridia	Clostridiales	Lachnospiraceae	Lachnospiraceae_NK4A136_group	NA	p__Firmicutes	c__Clostridia	o__Clostridiales	f__Lachnospiraceae				-0.0372045	0.0350198	0.0971216	-0.0328198	0.0609562	20	-0.0296563	0.0907568	-0.0211165	0.231777	-0.0372045	-0.00154927	-0.0233962	0.0119527	-0.0532788	-0.00999508	0.0229598	0.0237624	-0.0845216	-0.00937926	-0.0385903	0.0286407	-0.0210724	-0.0345836	-0.0218149	-0.0468751	-0.0175249	-0.00787063	0.266909	0.111006	-0.111006	0.344851	0.251498	0.240314	0.422323
Zotu127	Firmicutes	Clostridia	Clostridiales	Lachnospiraceae	Lachnospiraceae_NK4A136_group	NA	p__Firmicutes	c__Clostridia	o__Clostridiales	f__			1	-0.0364521	0.0388789	0.10711	-0.021718	0.219955	0	-0.0128122	0.468671	-0.00938448	0.599689	-0.0364521	-0.0382424	0.0333881	0.0538888	0.0353679	-0.0393781	0.170662	0.164411	-0.0162872	0.0492564	0.112505	-0.078891	-0.0141055	-0.120458	-0.00219498	-0.0129308	-0.0225611	-0.0548104	0.281692	0.273008	-0.273008	0.259018	0.280669	0.291952	0.159283
Zotu180	Firmicutes	Clostridia	Clostridiales	Lachnospiraceae	Lachnospiraceae_NK4A136_group	NA	p__Firmicutes	c__Clostridia	o__Clostridiales	f__			1	-0.0338753	0.0549377	0.132105	-0.00453538	0.794658	54	0.00435939	0.802263	0.00173396	0.921368	-0.0338753	-0.07011	-0.00920588	-0.00332891	0.0390175	-0.0317569	0.0813191	0.0570347	-0.0410895	0.0060799	0.0549307	-0.0263545	-0.00672882	-0.0971253	-0.0191495	0.0133945	-0.0173557	-0.0318873	0.255845	0.247987	-0.247987	0.231118	0.246631	0.258226	0.133199
Zotu223	Firmicutes	Clostridia	Clostridiales	Lachnospiraceae	Lachnospiraceae_UCG-001	bacterium	p__Firmicutes	c__Clostridia	o__Clostridiales	f__				-0.0358793	0.0420537	0.111429	-0.0285222	0.0966407	0	-0.0245191	0.152994	-0.0182576	0.291068	-0.0358793	-0.0450551	-0.0160721	0.0137577	-0.0421845	-0.00235207	0.0470948	0.0502851	-0.0195761	0.048402	0.0287757	-0.021389	0.00367484	-0.0576174	-0.0281107	-0.0498662	-0.0223324	-0.00553872	0.155153	0.132393	-0.132393	0.146794	0.141808	0.149602	0.0811304
Zotu188	Firmicutes	Clostridia	Clostridiales	Lachnospiraceae	Lachnospiraceae_UCG-001	NA	p__Firmicutes	c__Clostridia	o__Clostridiales	f__				-0.0522708	0.00304824	0.0186481	-0.0442871	0.00985753	0	-0.0375484	0.0288699	-0.0301274	0.082146	-0.0522708	-0.0384293	-0.0225176	0.0219178	0.0298702	-0.00960295	0.0760534	0.064145	-0.0634171	0.0425435	0.0353687	-0.0375551	-0.00633927	-0.0821791	-0.0334173	-0.0396418	-0.0169883	-0.0450416	0.256018	0.221187	-0.221187	0.235831	0.23427	0.243899	0.179618
Zotu372	Firmicutes	Clostridia	Clostridiales	Lachnospiraceae	Lachnospiraceae_UCG-001	NA	p__Firmicutes	c__Clostridia	o__Clostridiales	f__				-0.0211082	0.231783	0.369837	-0.0193393	0.261523	0	-0.0191758	0.265253	-0.0233933	0.176781	-0.0211082	-0.0144704	-0.00388407	0.0085695	0.00115409	0.00190657	0.00935507	0.0146234	-0.0634695	0.0132294	-0.0297882	0.0127645	0.0121086	-0.0253051	0.00051382	-0.0493396	-0.00765905	-0.031507	0.173068	0.10716	-0.10716	0.194169	0.159157	0.155598	0.200447
Zotu361	Firmicutes	Clostridia	Clostridiales	Lachnospiraceae	Lachnospiraceae_UCG-003	NA	p__Firmicutes	c__Clostridia	o__Clostridiales	f__Lachnospiraceae				-0.0517743	0.00333924	0.0201322	-0.0308957	0.074189	57	-0.0322931	0.0626304	-0.0211829	0.22557	-0.0517743	-0.0540457	0.0137422	0.0492604	0.0128517	0.0474018	0.061543	0.0775526	-0.0634813	0.0372615	0.0783331	-0.0751479	-0.0187689	-0.0568184	-0.0345845	-0.0914836	-0.0451581	-0.0169542	0.261273	0.232475	-0.232475	0.21627	0.187099	0.183737	0.202532
Zotu176	Firmicutes	Clostridia	Clostridiales	Lachnospiraceae	Lachnospiraceae_UCG-004	NA	p__Firmicutes	c__Clostridia	o__Clostridiales	f__Lachnospiraceae			1	-0.0352236	0.0459543	0.115649	-0.0374164	0.0292067	42	-0.0272578	0.11402	-0.0194474	0.264281	-0.0352236	-0.0331461	-0.0177421	-0.00894327	0.0134206	-0.058115	0.0604301	0.0196876	-0.0978033	0.0126784	-0.0270467	-0.0461488	-0.0255594	-0.0537534	-0.0265294	-0.0719824	-0.0565731	-0.0588325	0.108096	0.0857516	-0.0857516	0.0791104	0.0794534	0.082198	0.0363175
Zotu145	Firmicutes	Clostridia	Clostridiales	Lachnospiraceae	Lachnospiraceae_UCG-004	NA	p__Firmicutes	c__Clostridia	o__Clostridiales	f__Lachnospiraceae			1	-0.000419493	0.981043	0.984015	0.00363747	0.833423	74	0.00128102	0.94089	0.00339723	0.845159	-0.000419493	-0.00318794	0.0325537	-0.0215103	-0.0515147	-0.040283	-0.0391336	-0.0810919	0.0110128	0.00479116	0.0276017	0.0329663	-0.0207267	0.00529642	0.00765573	0.0141057	0.000838222	-0.040291	-0.137698	-0.0986305	0.0986305	-0.159959	-0.1089	-0.102179	-0.235018
Zotu363	Firmicutes	Clostridia	Clostridiales	Lachnospiraceae	Lachnospiraceae_UCG-004	NA	p__Firmicutes	c__Clostridia	o__Clostridiales	f__Lachnospiraceae				0.0164949	0.3501	0.500487	0.0210874	0.221292	21	0.015676	0.363072	0.0213226	0.219699	0.0164949	-0.00942863	0.0105353	-0.0195913	-0.0422353	-0.0351776	-0.0242168	-0.0655004	0.0350746	0.0104477	0.04339	0.0306666	-0.00728348	-0.0227287	-0.00584597	-0.000729066	0.0246247	-0.0336617	-0.0936181	-0.0501232	0.0501232	-0.10623	-0.0561266	-0.0519407	-0.177216
Zotu318	Firmicutes	Clostridia	Clostridiales	Lachnospiraceae	Lachnospiraceae_UCG-008	NA	p__Firmicutes	c__Clostridia	o__Clostridiales	f__				-0.0481784	0.00632222	0.029551	-0.0479309	0.0125184	0	-0.0369853	0.0542643	-0.0199217	0.305389	-0.0481784	-0.0471445	0.0364119	0.0941555	-0.0359498	0.0628451	0.171477	0.228753	-0.022633	0.0578557	0.0824446	-0.0821115	-0.0151004	-0.104475	-0.0539778	-0.0451694	-0.0153819	-0.0540433	0.456439	0.328152	-0.328152	0.471926	0.393969	0.383597	0.514553
Zotu197	Firmicutes	Clostridia	Clostridiales	Lachnospiraceae	Lachnospiraceae_UCG-010	NA	p__Firmicutes	c__Clostridia	o__Clostridiales	f__				-0.0247074	0.161595	0.296875	-0.00794763	0.642914	0	-0.00504092	0.768461	-0.00531508	0.75783	-0.0247074	-0.0197446	-0.0215786	-0.0155284	0.00533719	0.00571166	0.0457033	0.0269659	-0.0407072	0.0123967	0.0387878	0.0081185	-0.0202758	-0.0298904	0.00386816	-0.0271523	0.00179751	-0.0231037	0.205093	0.181691	-0.181691	0.16304	0.153033	0.158436	0.124587
Zotu374	Firmicutes	Clostridia	Clostridiales	Lachnospiraceae	Marvinbryantia	NA	p__Firmicutes	c__Clostridia	o__Clostridiales	f__Lachnospiraceae				-0.0735149	3.04879e-05	0.000910253	-0.0552877	0.0020322	0	-0.0437762	0.0149459	-0.0283004	0.11982	-0.0735149	-0.0568508	-0.00755172	0.0281906	-0.0622818	-0.014589	0.120485	0.102646	-0.0913384	0.0291348	0.0248461	-0.0749213	-0.0530945	-0.0731995	-0.0716975	-0.11053	-0.031564	-0.0686898	0.387148	0.260707	-0.260707	0.407311	0.324982	0.309494	0.427277
Zotu341	Firmicutes	Clostridia	Clostridiales	Lachnospiraceae	Marvinbryantia	NA	p__Firmicutes	c__Clostridia	o__Clostridiales	f__Lachnospiraceae				-0.0710718	5.55723e-05	0.0011559	-0.0645126	0.000239058	6	-0.05157	0.00348761	-0.0445687	0.0124469	-0.0710718	-0.0556007	-0.0280058	0.0396214	0.00589498	-0.021378	0.145661	0.150875	-0.102461	0.0142184	-0.0152267	-0.0511924	-0.0149935	-0.082036	-0.0385311	-0.0289398	-0.0269066	-0.0362424	0.449305	0.334405	-0.334405	0.441055	0.357902	0.356295	0.467757
Zotu267	Firmicutes	Clostridia	Clostridiales	Lachnospiraceae	Marvinbryantia	NA	p__Firmicutes	c__Clostridia	o__Clostridiales	f__Lachnospiraceae			1	-0.0679044	0.000117736	0.00195912	-0.0377292	0.0315736	0	-0.0304711	0.0826132	-0.0166338	0.348666	-0.0679044	-0.0521115	-0.0220911	0.0504553	-0.000581717	-0.0161325	0.144032	0.118374	-0.0666463	0.0347502	0.0814096	-0.0558246	-0.0669615	-0.0404947	-0.0680449	-0.142052	-0.0452139	-0.0582283	0.448286	0.362701	-0.362701	0.421794	0.360035	0.354624	0.441906
Zotu41	Firmicutes	Clostridia	Clostridiales	Lachnospiraceae	NA	NA	p__Firmicutes	c__Clostridia	o__Clostridiales	f__Lachnospiraceae	[Ruminococcus]		1	-0.0726916	3.74016e-05	0.00103727	-0.0443933	0.0102904	0	-0.0480967	0.00546371	-0.0407592	0.0195701	-0.0726916	-0.0626597	-0.0421476	-0.0107058	-0.12055	-0.0553754	0.0512688	0.00784919	0.0762288	-0.00373779	0.0849893	-0.00395764	-0.0468688	-0.0368727	-0.0381051	-0.0494917	-0.0658093	-0.0624871	0.103197	0.0816289	-0.0816289	0.113816	0.120685	0.120305	0.0862261
Zotu91	Firmicutes	Clostridia	Clostridiales	Lachnospiraceae	NA	NA	p__Firmicutes	c__Clostridia	o__Clostridiales	f__Lachnospiraceae			1	-0.0633202	0.000330312	0.00404146	-0.0496573	0.00446102	0	-0.0494435	0.0046722	-0.0353315	0.0457758	-0.0633202	-0.0644586	0.00571654	0.0143512	-0.0669966	-0.0532284	0.131757	0.11852	-0.0378152	0.0419209	0.0880741	0.00739015	-0.0264627	-0.0957959	-0.0154661	-0.0465141	-0.0396183	-0.0718512	0.226992	0.175318	-0.175318	0.225076	0.205632	0.208443	0.201786
Zotu238	Firmicutes	Clostridia	Clostridiales	Lachnospiraceae	NA	NA	p__Firmicutes	c__Clostridia	o__Clostridiales	f__Lachnospiraceae			1	-0.0620062	0.000438694	0.00480254	-0.0342265	0.0513983	14	-0.0338425	0.053977	-0.0262347	0.138217	-0.0620062	-0.0659856	0.00855349	0.0430251	-0.0314672	0.00935535	0.132246	0.133307	-0.0136654	0.0575213	0.130284	-0.0125753	-0.0286194	-0.0868354	-0.00730295	-0.0521268	-0.0404055	-0.0533026	0.222698	0.185993	-0.185993	0.19601	0.19556	0.200218	0.119009
Zotu134	Firmicutes	Clostridia	Clostridiales	Lachnospiraceae	NA	NA	p__Firmicutes	c__Clostridia	o__Clostridiales	f__Lachnospiraceae				-0.0587281	0.00087018	0.00733305	-0.0327865	0.063086	0	-0.0296379	0.0928291	-0.0222575	0.211423	-0.0587281	-0.0786394	0.00282333	0.0498979	0.0226321	0.0214623	0.142586	0.153233	-0.00628485	0.0338197	0.110037	-0.0859542	-0.0324772	-0.118859	-0.0505265	-0.092396	-0.0429602	-0.0242592	0.20945	0.176749	-0.176749	0.208917	0.206681	0.211301	0.160958
Zotu252	Firmicutes	Clostridia	Clostridiales	Lachnospiraceae	NA	NA	p__Firmicutes	c__Clostridia	o__Clostridiales	f__Lachnospiraceae			1	-0.0570935	0.00120953	0.00882746	-0.0386158	0.0253387	16	-0.0329633	0.0560201	-0.0221909	0.202254	-0.0570935	-0.0634392	-0.0227288	0.00652608	-0.0396314	-0.0684602	0.0875644	0.0357909	-0.0147844	0.0466781	0.0712628	-0.030094	-0.043058	-0.0941548	-0.0394974	-0.0119504	-0.0448001	-0.0514829	0.185981	0.132393	-0.132393	0.174116	0.161441	0.162316	0.152214
Zotu384	Firmicutes	Clostridia	Clostridiales	Lachnospiraceae	NA	NA	p__Firmicutes	c__Clostridia	o__Clostridiales	f__				-0.0456549	0.00967003	0.0375956	-0.024171	0.182454	14	-0.0139614	0.443399	-0.00859024	0.640216	-0.0456549	-0.0465875	0.00219426	0.0774845	-0.00614485	0.034411	0.164674	0.227905	-0.0822414	0.0411947	0.113512	-0.121844	-0.02692	-0.104274	-0.0226863	-0.1224	0.000413415	-0.0406154	0.383725	0.304765	-0.304765	0.392544	0.34728	0.342614	0.386854
Zotu397	Firmicutes	Clostridia	Clostridiales	Lachnospiraceae	NA	NA	p__Firmicutes	c__Clostridia	o__Clostridiales	f__Lachnospiraceae			1	-0.0440094	0.0126292	0.0460854	-0.0326269	0.0657728	0	-0.0273033	0.123419	-0.0218782	0.221441	-0.0440094	-0.0586034	-0.0419871	0.0452063	-0.0165617	-0.0289347	0.099518	0.0893895	-0.0390056	0.0200524	0.0506014	-0.0322296	-0.0242823	-0.0950566	-0.0287858	-0.0599797	-0.0387256	-0.0572554	0.439295	0.349711	-0.349711	0.422747	0.358645	0.349946	0.425431
Zotu287	Firmicutes	Clostridia	Clostridiales	Lachnospiraceae	NA	NA	p__Firmicutes	c__Clostridia	o__Clostridiales	f__Lachnospiraceae			1	-0.0387656	0.0280457	0.0833357	-0.0241189	0.168831	0	-0.0227582	0.19352	-0.00659967	0.709068	-0.0387656	-0.0544564	-0.002294	0.0532405	-0.0401555	-0.0515615	0.103609	0.0922541	-0.0435197	0.0211002	0.068943	-0.018206	-0.0423046	-0.112371	-0.0475717	-0.00183681	-0.0538358	-0.0618658	0.25857	0.17796	-0.17796	0.246045	0.209062	0.203799	0.237638
Zotu175	Firmicutes	Clostridia	Clostridiales	Lachnospiraceae	NA	NA	p__Firmicutes	c__Clostridia	o__Clostridiales	f__				-0.0385622	0.0288806	0.0852079	-0.0161216	0.361797	0	-0.00484658	0.785704	0.00297679	0.868629	-0.0385622	-0.0295101	0.0156613	0.0436878	0.0448061	-0.00112548	0.125738	0.119115	-0.0978065	0.0212944	0.0357809	-0.0948916	-0.0168745	-0.114099	-0.0577172	-0.0561338	-0.0244062	-0.0480439	0.477466	0.41715	-0.41715	0.447349	0.40291	0.408377	0.419529
Zotu352	Firmicutes	Clostridia	Clostridiales	Lachnospiraceae	NA	NA	p__Firmicutes	c__Clostridia	o__Clostridiales	f__Lachnospiraceae	Anaerostipes			-0.0347332	0.049067	0.12078	-0.0266222	0.122296	0	-0.0181962	0.291263	-0.00911066	0.600923	-0.0347332	-0.0214013	-0.0146142	0.000881062	0.0202299	-0.0127337	0.093596	0.111683	-0.041198	0.035686	0.0266759	-0.0416675	-0.014617	-0.0811745	-0.0212323	-0.0480534	-0.0242366	-0.0748275	0.120582	0.111419	-0.111419	0.131537	0.143889	0.143877	0.0695912
Zotu258	Firmicutes	Clostridia	Clostridiales	Lachnospiraceae	NA	NA	p__Firmicutes	c__Clostridia	o__Clostridiales	f__Lachnospiraceae	Dorea		1	-0.0308777	0.0802143	0.174708	-0.00797987	0.64598	0	-0.00900411	0.60386	-0.00804588	0.645766	-0.0308777	-0.0284912	0.0298881	0.048634	-0.000158711	0.0168699	0.0953596	0.123382	0.0262157	0.0303536	0.134774	-0.0384879	-0.0174408	-0.0324677	0.00941871	0.0127664	-0.0650419	-0.0484517	0.233367	0.249556	-0.249556	0.163149	0.163419	0.170219	0.111246
Zotu164	Firmicutes	Clostridia	Clostridiales	Lachnospiraceae	NA	NA	p__Firmicutes	c__Clostridia	o__Clostridiales	f__			1	-0.0297937	0.0914114	0.190009	-0.0221355	0.195426	0	-0.0246645	0.148532	-0.0273887	0.111839	-0.0297937	0.004144	0.00863683	0.0412769	0.021436	0.0028118	0.0416223	0.026537	0.0212399	0.0296927	0.0394044	-0.0179081	0.0304869	-0.067861	0.000714129	-0.000745212	-0.00251833	-0.0439873	0.15266	0.154686	-0.154686	0.112357	0.106323	0.109757	0.0931407
Zotu135	Firmicutes	Clostridia	Clostridiales	Lachnospiraceae	NA	NA	p__Firmicutes	c__Clostridia	o__Clostridiales	f__Lachnospiraceae	[Ruminococcus]			-0.0275983	0.11792	0.23139	-0.0209049	0.22337	43	-0.0263228	0.125108	-0.0241261	0.163166	-0.0275983	-0.0480126	-0.0337379	-0.0092209	-0.0578561	-0.0544747	0.0260706	0.0147811	0.0348803	0.0140683	0.0329633	0.0310134	-0.00336837	-0.0301272	-0.00976818	0.0510355	-0.023274	-0.0646007	0.0762152	0.0534193	-0.0534193	0.0897934	0.0906835	0.0931321	0.0563935
Zotu213	Firmicutes	Clostridia	Clostridiales	Lachnospiraceae	NA	NA	p__Firmicutes	c__Clostridia	o__Clostridiales	f__Lachnospiraceae				-0.026641	0.13122	0.252217	-0.0200424	0.249568	0	-0.013145	0.449931	-0.00672754	0.70112	-0.026641	-0.0439294	-0.0481805	-0.00771596	-0.0338566	-0.050323	0.0040679	-0.0472543	-0.0594415	-0.00179036	-0.0227587	0.0128247	-0.02569	-0.0506362	-0.0509072	-0.0350267	-0.0416716	-0.0335804	0.104042	0.0402477	-0.0402477	0.130068	0.107768	0.095676	0.126214
Zotu299	Firmicutes	Clostridia	Clostridiales	Lachnospiraceae	NA	NA	p__Firmicutes	c__Clostridia	o__Clostridiales	f__				-0.0251526	0.154169	0.286313	-0.027019	0.11791	31	-0.0244332	0.157041	-0.016041	0.356522	-0.0251526	-0.0375415	-0.0191735	-0.0040809	-0.0116869	0.00864841	-0.000592428	-0.000155431	-0.0413898	0.00404329	-0.0325784	0.00563726	-0.0263774	-0.030968	-0.01721	-0.00725139	-0.0263396	-0.00140056	0.194106	0.114374	-0.114374	0.236714	0.189895	0.183186	0.275736
Zotu149	Firmicutes	Clostridia	Clostridiales	Lachnospiraceae	NA	NA	p__Firmicutes	c__Clostridia	o__Clostridiales	f__Lachnospiraceae	Anaerostipes		1	-0.0245441	0.164385	0.29862	-0.0108913	0.529172	16	-0.0101103	0.558281	-0.0019438	0.911053	-0.0245441	-0.0388252	0.0165739	0.0213885	0.0344624	-0.0404276	0.0951924	0.0676157	0.0185056	0.0405148	0.0881194	-0.0321809	-0.0429804	-0.0829709	-0.0148428	-0.00475633	-0.0441091	-0.00369485	0.171496	0.185701	-0.185701	0.154432	0.189331	0.201232	0.057328
Zotu148	Firmicutes	Clostridia	Clostridiales	Lachnospiraceae	NA	NA	p__Firmicutes	c__Clostridia	o__Clostridiales	f__Lachnospiraceae			1	-0.0243206	0.168262	0.304334	-0.0200794	0.241333	3.5	-0.015327	0.372054	-0.00653235	0.706807	-0.0243206	-0.0613999	0.00198645	0.0180896	-0.0248956	-0.0369829	0.0757502	0.0626265	-0.0720653	0.037892	0.0491701	0.0164336	-0.0181	-0.0774154	0.0138613	-0.0451244	-0.0689064	-0.0558822	0.0508001	0.042625	-0.042625	0.00773407	0.0233643	0.0263166	-0.0561028
Zotu6642	Firmicutes	Clostridia	Clostridiales	Lachnospiraceae	NA	NA	p__Firmicutes	c__Clostridia	o__Clostridiales	f__			1	-0.0158134	0.370369	0.524885	-0.0108814	0.526875	0	-0.00855781	0.618167	-0.00901362	0.601872	-0.0158134	-0.0396282	0.0351292	0.0268396	0.0465102	0.0211355	0.0758773	0.0755321	0.0337486	0.00910718	0.0586768	-0.0346776	0.00776345	-0.0429517	0.00684206	0.00859867	-0.0240719	-0.0164687	0.178574	0.215174	-0.215174	0.207162	0.263683	0.279921	0.0127109
Zotu293	Firmicutes	Clostridia	Clostridiales	Lachnospiraceae	NA	NA	p__Firmicutes	c__Clostridia	o__Clostridiales	f__Lachnospiraceae				-0.0129975	0.461574	0.60597	-0.0114873	0.504117	0	-0.0115993	0.49934	-0.0063341	0.714201	-0.0129975	0.0164286	0.00863966	0.0276172	-0.00940627	0.0181295	0.0367234	0.0395653	-0.0327288	0.00104293	-0.00254704	0.00270845	-0.00563932	0.00110608	-0.00514721	-0.0177939	-0.0307819	-0.0271798	0.184498	0.104523	-0.104523	0.207355	0.159954	0.152016	0.26961
Zotu32	Firmicutes	Clostridia	Clostridiales	Lachnospiraceae	NA	NA	p__Firmicutes	c__Clostridia	o__Clostridiales	f__			1	-0.0118241	0.502997	0.636423	-0.009532	0.584233	25	-0.0106331	0.540719	-0.00379207	0.828892	-0.0118241	-0.0417362	0.0506044	0.0432443	0.0486717	0.0192562	0.116018	0.1364	0.0431582	0.0413864	0.0931702	-0.0319524	0.00536513	-0.047152	0.0272584	0.0100662	-0.0445213	-0.0506943	0.160218	0.241273	-0.241273	0.0523107	0.0851424	0.101578	-0.0390421
Zotu371	Firmicutes	Clostridia	Clostridiales	Lachnospiraceae	NA	NA	p__Firmicutes	c__Clostridia	o__Clostridiales	f__Lachnospiraceae				-0.00928276	0.599013	0.720201	-0.0212837	0.218338	0	-0.0216989	0.208705	-0.0105238	0.54496	-0.00928276	-0.0167015	-0.0110062	-0.0153954	-0.0766233	-0.0402511	-0.0268838	-0.0558236	0.00678329	-0.0260762	-0.0482604	0.033233	-0.0217526	-0.0222028	-0.0116077	0.042649	-0.0283191	-0.0153948	0.0123919	-0.0363591	0.0363591	0.0614174	0.0346876	0.0262054	0.0838986
Zotu81	Firmicutes	Clostridia	Clostridiales	Lachnospiraceae	NA	NA	p__Firmicutes	c__Clostridia	o__Clostridiales	f__			1	-0.00362989	0.837095	0.904497	0.00897775	0.600845	57	0.00825234	0.63064	0.00251578	0.884344	-0.00362989	-0.0514404	0.0328952	-0.000225622	0.011317	0.0237558	0.0677147	0.0601602	-0.00206383	0.0381438	0.103874	-0.0232293	0.0339181	-0.034152	0.0105198	-0.0268423	-0.0335779	-0.0373768	0.119387	0.162683	-0.162683	0.0568913	0.0910556	0.0981288	-0.0105371
Zotu370	Firmicutes	Clostridia	Clostridiales	Lachnospiraceae	NA	NA	p__Firmicutes	c__Clostridia	o__Clostridiales	f__Lachnospiraceae				-0.0032198	0.855283	0.917005	0.00103916	0.952194	30	0.00197232	0.909249	-0.00324623	0.852192	-0.0032198	-0.0325662	-0.011698	-0.0135021	-0.0744858	-0.0192547	0.00736762	-0.0103319	-0.0280608	-0.016214	-0.000786362	0.0254774	0.00912029	0.0210563	0.00866043	-0.00233124	0.00996194	-0.0380956	0.0257765	-0.0147191	0.0147191	0.0490395	0.0466823	0.0372077	0.017754
Zotu65	Firmicutes	Clostridia	Clostridiales	Lachnospiraceae	NA	NA	p__Firmicutes	c__Clostridia	o__Clostridiales	f__Lachnospiraceae	Coprococcus			-0.000353705	0.984015	0.984015	0.00364575	0.836056	0	0.0125672	0.477316	0.0247306	0.165399	-0.000353705	-0.00414439	-0.0207045	0.0116538	-0.0404824	-0.0413879	0.0484125	0.035523	-0.113542	0.00526426	-0.0611651	0.0216645	-0.039923	-0.0462089	-0.0513893	-0.0594221	3.06201e-05	-0.0416999	0.273425	0.12747	-0.12747	0.343866	0.274177	0.267115	0.400153
Zotu154	Firmicutes	Clostridia	Clostridiales	Lachnospiraceae	NA	NA	p__Firmicutes	c__Clostridia	o__Clostridiales	f__Lachnospiraceae	[Ruminococcus]	[Ruminococcus] torques		0.0431891	0.0143839	0.0507093	0.048615	0.00526298	0	0.0401801	0.0212943	0.0275566	0.117345	0.0431891	0.0180305	0.0490767	0.0176694	0.0825219	0.0677635	0.0268057	0.0506619	0.0760763	-0.0361634	0.0854452	0.00329743	0.0344072	0.0297655	0.0598958	0.0561473	0.030931	0.0250772	0.0224325	0.104856	-0.104856	-0.0211423	0.0295503	0.0449097	-0.104371
Zotu389	Firmicutes	Clostridia	Clostridiales	Lachnospiraceae	NA	NA	p__Firmicutes	c__Clostridia	o__Clostridiales	f__Lachnospiraceae	Dorea			0.0470746	0.00763141	0.0330694	0.0411009	0.0172206	0	0.0301733	0.0805101	0.0255587	0.141683	0.0470746	0.0131613	0.0417873	-0.0119213	0.0161027	0.0423085	-0.0217039	0.0108966	0.0430773	-0.0210433	0.0237046	0.0447139	0.0166323	0.0477923	0.0466394	0.068482	0.0416355	-4.11608e-05	-0.180498	-0.114913	0.114913	-0.201182	-0.162423	-0.160365	-0.224281
Zotu106	Firmicutes	Clostridia	Clostridiales	Lachnospiraceae	NA	NA	p__Firmicutes	c__Clostridia	o__Clostridiales	f__Lachnospiraceae	[Ruminococcus]	[Ruminococcus] gnavus		0.0512108	0.00369999	0.0210849	0.0456126	0.00982781	51	0.0304685	0.0854776	0.0168667	0.347874	0.0512108	0.0294203	0.0514993	-0.008028	0.0587057	0.0607685	-0.0483026	-0.0350672	0.0699125	-0.0251309	0.0475815	-0.0187174	0.0634706	0.049407	0.0809014	0.0722626	0.0293808	0.0592516	-0.266596	-0.134435	0.134435	-0.318019	-0.232652	-0.224491	-0.379398
Zotu132	Firmicutes	Clostridia	Clostridiales	Lachnospiraceae	Roseburia	hominis	p__Firmicutes	c__Clostridia	o__Clostridiales	f__Lachnospiraceae	Roseburia		1	-0.0246837	0.161997	0.296875	-0.0220383	0.205319	0	-0.00964357	0.582775	-0.00809739	0.647637	-0.0246837	-0.013909	-0.0100971	0.0221085	0.0462135	-0.0167833	0.144497	0.14487	-0.12072	0.0139253	0.0116215	-0.0566199	0.0201592	-0.0981007	-0.0328895	-0.0393222	-0.0197049	-0.0392849	0.354372	0.294403	-0.294403	0.326342	0.291384	0.292738	0.298926
Zotu26	Firmicutes	Clostridia	Clostridiales	Lachnospiraceae	Roseburia	intestinalis	p__Firmicutes	c__Clostridia	o__Clostridiales	f__Lachnospiraceae	Roseburia		1	-0.013223	0.453838	0.599705	-0.0069773	0.683688	35	-0.0123082	0.473224	-0.011695	0.49943	-0.013223	-0.0169878	0.0240308	-0.00765168	-0.0698382	-0.00232205	-0.00395744	-0.00166687	0.0636439	0.0471141	0.0402308	0.0451129	0.00421627	-0.0469387	-0.00380385	0.0271479	0.0123122	-0.0305319	0.00496222	0.0300514	-0.0300514	0.00892377	0.0537616	0.0628363	-0.0851271
Zotu39	Firmicutes	Clostridia	Clostridiales	Lachnospiraceae	Roseburia	inulinivorans	p__Firmicutes	c__Clostridia	o__Clostridiales	f__Lachnospiraceae			1	-0.047374	0.00725421	0.0324489	-0.0371575	0.0299187	73	-0.0472442	0.00591426	-0.0404168	0.0196302	-0.047374	-0.0324972	-0.0242709	-0.0300801	-0.0739817	-0.007103	0.00703728	-0.0198071	0.0923531	0.0158199	0.0818604	0.0429508	-0.0302243	-0.0346829	-0.0061597	0.0615863	-0.0146465	-0.0667324	-0.0397874	-0.0168173	0.0168173	-0.0439029	-0.00158537	0.0047683	-0.121833
Zotu142	Firmicutes	Clostridia	Clostridiales	Lachnospiraceae	Roseburia	NA	p__Firmicutes	c__Clostridia	o__Clostridiales	f__Lachnospiraceae				-0.0428823	0.0150935	0.0521467	-0.046289	0.0143153	0	-0.0308707	0.105693	-0.0246587	0.200015	-0.0428823	-0.0497205	0.0154389	0.0708957	0.0596194	0.0346916	0.187796	0.253246	-0.106443	0.0291742	0.0530154	-0.0944176	0.000896602	-0.0953387	-0.0417678	-0.060121	0.00753338	-0.041494	0.576172	0.438459	-0.438459	0.583821	0.494506	0.492817	0.620175
Zotu124	Firmicutes	Clostridia	Clostridiales	Lachnospiraceae	Roseburia	NA	p__Firmicutes	c__Clostridia	o__Clostridiales	f__Lachnospiraceae	Lachnobacterium			0.00435862	0.804994	0.881257	0.0114871	0.514947	0	0.011564	0.511519	0.0184948	0.296747	0.00435862	0.0117296	0.0052514	0.00262742	-0.0758888	0.00802858	0.0315371	0.0603258	-0.00925525	0.0032557	0.0313951	-0.0189513	-0.00128119	-0.0282583	-0.0202857	-0.0339876	0.0205421	-0.0169869	0.214792	0.127375	-0.127375	0.25355	0.223559	0.220414	0.264002
Zotu335	Firmicutes	Clostridia	Clostridiales	Lachnospiraceae	Syntrophococcus	NA	p__Firmicutes	c__Clostridia	o__Clostridiales	f__Lachnospiraceae				-0.0424103	0.0162454	0.0549437	-0.0293306	0.0887661	31	-0.0196226	0.25498	-0.00142098	0.934909	-0.0424103	-0.0350014	-0.00855866	-0.022365	0.00386824	-0.0557404	0.0600917	0.028657	-0.0338309	0.047612	0.0121805	0.0335648	-0.0260045	-0.0682738	-0.0417196	-0.0173961	-0.0588381	-0.0511095	0.172344	0.106209	-0.106209	0.195996	0.173497	0.173949	0.168512
Zotu225	Firmicutes	Clostridia	Clostridiales	Lachnospiraceae	Tyzzerella_3	NA	p__Firmicutes	c__Clostridia	o__Clostridiales	f__Lachnospiraceae				0.0123899	0.482782	0.619868	-0.00144119	0.933033	0	-0.00771109	0.652806	0.00574546	0.739852	0.0123899	-0.0331332	0.0186159	0.0276929	0.0151763	-0.0261869	0.049819	0.0623802	0.0655893	-0.00526201	0.0333355	-0.0148936	-0.015259	-0.0179269	0.0438707	0.0138247	-0.0561946	-0.0398639	0.041904	0.111922	-0.111922	-0.0126455	0.0262007	0.0350001	-0.0846746
Zotu353	Firmicutes	Clostridia	Clostridiales	Lachnospiraceae	Tyzzerella_4	nexilis	p__Firmicutes	c__Clostridia	o__Clostridiales	f__Lachnospiraceae	Dorea			-0.0179781	0.308476	0.452599	-0.0161978	0.346345	10	-0.0196892	0.252031	-0.0125656	0.468178	-0.0179781	0.00526751	0.0217541	-0.0146783	0.0560076	0.0759376	-0.0173944	-0.00548468	0.0411688	-0.0189608	0.0158302	-0.00481078	0.0194897	-0.00159494	-0.000556924	0.035281	-0.0385962	0.00467399	-0.0457867	-0.0118572	0.0118572	-0.0516336	-0.0378396	-0.0392256	-0.057932
Zotu141	Firmicutes	Clostridia	Clostridiales	NA	NA	NA	p__Firmicutes	c__Clostridia	o__Clostridiales	f__Christensenellaceae				-0.0491676	0.00532453	0.0261757	-0.0420784	0.0163784	7	-0.030135	0.0879754	-0.0172707	0.333827	-0.0491676	-0.0431226	-0.0506377	0.0232145	0.053597	-0.0104287	0.0874231	0.0990524	-0.118326	0.00616866	-0.0192386	-0.0796591	-0.054317	-0.0647185	-0.0736677	-0.128631	-0.0522056	-0.0368961	0.562356	0.410774	-0.410774	0.60604	0.489944	0.489572	0.725013
Zotu178	Firmicutes	Clostridia	Clostridiales	NA	NA	NA	p__Firmicutes	c__Clostridia	o__Clostridiales	f__Christensenellaceae				-0.0331157	0.0606127	0.140083	-0.0256878	0.139733	31	-0.012028	0.492008	0.000826926	0.962681	-0.0331157	-0.0242765	-0.0530076	0.0104164	0.0168286	-0.0115825	0.0488062	0.0507797	-0.093147	0.00487074	-0.0437607	-0.0639171	-0.053815	-0.0452816	-0.0500407	-0.0884582	-0.0617253	-0.0200512	0.465207	0.324903	-0.324903	0.488249	0.38857	0.379888	0.605879
Zotu343	Firmicutes	Clostridia	Clostridiales	NA	NA	NA	p__Firmicutes	c__Clostridia	o__Clostridiales	f__Christensenellaceae				-0.030969	0.0793244	0.173679	-0.0266142	0.123746	15	-0.015719	0.364254	-0.0111276	0.524052	-0.030969	-0.020677	-0.0250795	-0.00808132	-0.0342104	0.030864	0.0109258	0.0342702	-0.0631097	0.0055696	-0.0427935	-0.0273614	-0.0294663	-0.0327378	-0.011775	-0.0112833	-0.0337127	-0.0151129	0.278692	0.193286	-0.193286	0.297721	0.233869	0.227147	0.372595
Zotu334	Firmicutes	Clostridia	Clostridiales	Peptococcaceae	Peptococcus	NA	p__Firmicutes	c__Clostridia	o__Clostridiales	f__Peptococcaceae	Peptococcus			-0.07181	4.64435e-05	0.0011365	-0.0542111	0.00163713	0	-0.0502892	0.00346071	-0.0418428	0.015817	-0.07181	-0.0409032	-0.0534526	-0.0173995	-0.0284823	0.0595346	-0.00968999	-0.015417	0.00186215	0.0375518	0.0124382	0.00533868	-0.052273	0.0103775	-0.0329965	-0.0121912	-0.0185013	-0.0348799	0.134114	0.0848903	-0.0848903	0.158118	0.123203	0.121694	0.218668
Zotu76	Firmicutes	Clostridia	Clostridiales	Peptostreptococcaceae	Intestinibacter	bartlettii	p__Firmicutes	c__Clostridia	o__Clostridiales	f__Peptostreptococcaceae			1	0.0207515	0.239768	0.377816	0.0213677	0.215962	29	0.0261235	0.130258	0.0304005	0.0827644	0.0207515	-0.00825194	0.00405898	0.0258438	0.00730971	-0.100271	0.0543731	0.0339857	-0.0545357	0.0157961	0.007391	-0.0449774	0.0189573	-0.160496	-0.0428427	0.0198365	-0.00910039	-0.0178981	0.0958662	0.0807911	-0.0807911	0.101896	0.08974	0.0902338	0.0793123
Zotu49	Firmicutes	Clostridia	Clostridiales	Peptostreptococcaceae	Romboutsia	NA	p__Firmicutes	c__Clostridia	o__Clostridiales	f__Peptostreptococcaceae			1	-0.042155	0.0169001	0.0558074	-0.0402287	0.0221724	0	-0.0316215	0.0729252	-0.00734207	0.685626	-0.042155	-0.053105	-0.0674882	0.0149249	-0.0570972	-0.180214	0.0545534	-0.00152756	-0.0920626	0.0237014	-0.0121876	-0.0446785	-0.0313905	-0.23964	-0.0733031	-0.0358353	-0.101895	-0.0548687	0.171907	0.125629	-0.125629	0.194207	0.168049	0.166727	0.193119
Zotu230	Firmicutes	Clostridia	Clostridiales	Peptostreptococcaceae	Terrisporobacter	NA	p__Firmicutes	c__Clostridia	o__Clostridiales	f__Peptostreptococcaceae				-0.0188385	0.285894	0.430912	-0.0153907	0.376932	0	-0.0109414	0.529585	-0.00234924	0.893778	-0.0188385	-0.0291656	-0.0353804	0.0178149	-0.0240803	-0.116172	0.0457916	0.0251142	-0.0482084	-0.00343141	-0.0151717	-0.0217552	-0.00160447	-0.139716	-0.0424532	0.0192726	-0.0283155	-0.031122	0.188822	0.124652	-0.124652	0.215823	0.182843	0.181262	0.211316
Zotu167	Firmicutes	Clostridia	Clostridiales	Ruminococcaceae	Butyricicoccus	faecihominis	p__Firmicutes	c__Clostridia	o__Clostridiales	f__Ruminococcaceae			1	0.00265115	0.88063	0.932168	0.0161705	0.347057	41	0.0120836	0.482345	0.00661738	0.702346	0.00265115	0.0169498	0.0439744	-0.00182581	-0.00985689	0.0433127	0.0220034	0.0303768	0.066577	0.0198503	0.0868309	0.0108243	0.0041085	0.0332104	0.0239182	-0.00392495	0.0417327	0.0129104	0.0223667	0.0732284	-0.0732284	-0.0318969	0.0106254	0.0219294	-0.0987168
Zotu137	Firmicutes	Clostridia	Clostridiales	Ruminococcaceae	Butyricicoccus	NA	p__Firmicutes	c__Clostridia	o__Clostridiales	f__Ruminococcaceae				-0.03014	0.0877054	0.183344	-0.0190055	0.274889	0.5	-0.0150375	0.38764	-0.00636446	0.716777	-0.03014	-0.0695827	-0.0129223	0.0281751	-0.0367646	-0.0116559	0.105378	0.110198	-0.0566667	0.0405008	0.0448951	-0.00787151	-0.0273848	-0.045328	-0.0446345	-0.0870387	-0.0499864	-0.0461841	0.225189	0.152681	-0.152681	0.237261	0.20091	0.194075	0.231882
Zotu115	Firmicutes	Clostridia	Clostridiales	Ruminococcaceae	Butyricicoccus	NA	p__Firmicutes	c__Clostridia	o__Clostridiales	f__Ruminococcaceae			1	0.0129921	0.46176	0.60597	0.00141502	0.934926	0	-0.00147023	0.932365	-0.00672396	0.700242	0.0129921	-0.00475216	0.0261492	0.0215062	-0.0120354	0.00752912	0.0753879	0.0810542	0.0432825	0.021442	0.0717602	-0.0163284	0.0120111	0.0389669	0.0244922	-0.00514932	0.0205067	-0.00955098	0.091896	0.118988	-0.118988	0.0431628	0.0824112	0.0868987	-0.0191128
Zotu133	Firmicutes	Clostridia	Clostridiales	Ruminococcaceae	CAG-352	NA	p__Firmicutes	c__Clostridia	o__Clostridiales	f__Ruminococcaceae	Ruminococcus			-0.0446339	0.0114229	0.042428	-0.0274792	0.108807	60	-0.0205174	0.231599	-0.0127884	0.459114	-0.0446339	-0.032794	-0.0193435	0.00967343	0.0145759	0.0334053	0.0328915	0.025945	-0.0441423	0.0370744	0.00363326	-0.051118	-0.0179019	-0.0363593	-0.0111285	-0.108609	-0.0446631	-0.0303682	0.193758	0.168733	-0.168733	0.192717	0.169897	0.174689	0.216605
Zotu12	Firmicutes	Clostridia	Clostridiales	Ruminococcaceae	Faecalibacterium	CM04-06	p__Firmicutes	c__Clostridia	o__Clostridiales	f__Ruminococcaceae	Faecalibacterium	Faecalibacterium prausnitzii	1	0.00554312	0.753532	0.835919	-0.00159148	0.926027	0	0.00622754	0.715999	0.0079563	0.645015	0.00554312	-0.0188555	0.0287908	-0.0113136	0.0588143	-0.0105382	0.0302058	0.00987716	-0.0244689	0.00190171	-0.0212031	0.0004421	0.0413976	-0.0626253	-0.00386036	-0.0407209	0.0154978	-0.0324059	0.0521616	0.0838257	-0.0838257	0.0375251	0.0867193	0.0970282	-0.0686357
Zotu5420	Firmicutes	Clostridia	Clostridiales	Ruminococcaceae	Faecalibacterium	NA	p__Firmicutes	c__Clostridia	o__Clostridiales	f__Ruminococcaceae	Faecalibacterium	Faecalibacterium prausnitzii	1	-0.0466315	0.00822204	0.0342459	-0.0310797	0.0723471	26	-0.0264798	0.125419	-0.0198652	0.254484	-0.0466315	-0.0431468	-0.0143152	0.0257953	0.0256653	-0.020543	0.0699064	0.0380557	-0.044968	0.0482082	0.0500228	0.00272096	-0.0245175	-0.0527062	-0.0678158	-0.0615109	-0.0177772	-0.0413203	0.285473	0.245514	-0.245514	0.324468	0.335934	0.343245	0.198327
Zotu38	Firmicutes	Clostridia	Clostridiales	Ruminococcaceae	Faecalibacterium	NA	p__Firmicutes	c__Clostridia	o__Clostridiales	f__Ruminococcaceae	Faecalibacterium	Faecalibacterium prausnitzii	1	-0.0425522	0.0158912	0.0541863	-0.0340719	0.0514254	0	-0.0301887	0.0844268	-0.0135978	0.443556	-0.0425522	-0.0624162	-0.0225648	0.0250547	-0.00805339	-0.0792139	0.0856197	0.0788389	-0.0277163	0.0602357	0.0207549	-0.00544753	-0.0426753	-0.117391	-0.0433006	-0.0132309	-0.0353093	-0.0805152	0.241752	0.173539	-0.173539	0.238899	0.206486	0.208077	0.208176
Zotu5052	Firmicutes	Clostridia	Clostridiales	Ruminococcaceae	Faecalibacterium	NA	p__Firmicutes	c__Clostridia	o__Clostridiales	f__Ruminococcaceae			1	-0.025314	0.151542	0.282697	-0.00921481	0.59293	0	-0.00643656	0.70895	-0.011938	0.491936	-0.025314	-0.0353968	-0.0074684	3.6506e-05	0.0138882	-0.0481855	0.0680071	0.0248141	0.0358247	0.0344785	0.0520574	-0.0488392	-0.0104794	-0.0652129	-0.00209421	0.0171682	-0.00790294	-0.0151595	0.112406	0.143174	-0.143174	0.178254	0.250903	0.265159	-0.0187191
Zotu331	Firmicutes	Clostridia	Clostridiales	Ruminococcaceae	Faecalibacterium	NA	p__Firmicutes	c__Clostridia	o__Clostridiales	f__Ruminococcaceae				-0.00830371	0.638098	0.741731	-0.0277209	0.117282	0	-0.0271011	0.125212	-0.0214812	0.227091	-0.00830371	0.0128708	-0.0183671	-0.0257702	-0.0454617	-0.0345934	-0.0794817	-0.0847482	-0.0561867	-0.0509046	-0.117515	0.0578855	0.012857	-0.00646308	-0.0465631	-0.0684007	0.0118066	-0.03854	0.0961355	0.0133637	-0.0133637	0.142961	0.0947544	0.0863538	0.167377
Zotu2	Firmicutes	Clostridia	Clostridiales	Ruminococcaceae	Faecalibacterium	NA	p__Firmicutes	c__Clostridia	o__Clostridiales	f__Ruminococcaceae	Faecalibacterium	Faecalibacterium prausnitzii	1	-0.00336195	0.848969	0.912587	0.0208363	0.231519	0	0.0201906	0.246266	0.0193666	0.270337	-0.00336195	-0.0385091	0.0142016	0.0044471	0.00343928	-0.053253	0.07695	0.0281616	0.0543746	0.0244822	0.0820764	-0.0312959	-0.0259742	-0.0695221	-0.0201194	0.00459829	0.00816043	-0.0244071	0.0190514	0.0911536	-0.0911536	-0.0101057	0.0547236	0.0673834	-0.124362
Zotu6070	Firmicutes	Clostridia	Clostridiales	Ruminococcaceae	Faecalibacterium	NA	p__Firmicutes	c__Clostridia	o__Clostridiales	f__Ruminococcaceae	Faecalibacterium	Faecalibacterium prausnitzii	1	0.00110176	0.950238	0.970578	-0.00242721	0.887237	0	0.00555934	0.745024	0.00609441	0.723669	0.00110176	-0.0118287	0.0138533	-0.00606485	0.0533822	-0.00728773	0.0279646	0.0165804	-0.0318009	0.0085901	-0.0165506	-0.00732937	0.0356913	-0.0507493	0.0105132	-0.0319188	0.0244385	-0.027589	0.0638349	0.0901926	-0.0901926	0.0723133	0.127576	0.137226	-0.0541716
Zotu8166	Firmicutes	Clostridia	Clostridiales	Ruminococcaceae	Faecalibacterium	NA	p__Firmicutes	c__Clostridia	o__Clostridiales	f__Ruminococcaceae	Faecalibacterium	Faecalibacterium prausnitzii		0.00208694	0.9059	0.942136	0.0158263	0.359583	7	0.0185403	0.283022	0.0171681	0.323486	0.00208694	-0.0234148	-0.00602648	0.0335384	0.0527294	-0.0446471	0.0984482	0.0716858	0.0329793	0.00166704	0.0531739	-0.0669037	-0.0234044	-0.0828048	0.00207269	-0.0268475	-0.0350925	0.00531824	0.230849	0.241882	-0.241882	0.300684	0.349148	0.365099	0.101991
Zotu4	Firmicutes	Clostridia	Clostridiales	Ruminococcaceae	Faecalibacterium	prausnitzii	p__Firmicutes	c__Clostridia	o__Clostridiales	f__Ruminococcaceae	Faecalibacterium	Faecalibacterium prausnitzii	1	-0.0443715	0.0119167	0.0438705	-0.0321664	0.0622342	28	-0.0285329	0.0981276	-0.019846	0.254386	-0.0443715	-0.0474673	-0.0161496	0.023597	0.0170786	-0.0320431	0.055392	0.0162138	-0.0363646	0.052223	0.0267097	0.0344441	-0.0168583	-0.0513069	-0.0656502	-0.0434927	-0.0103134	-0.0517161	0.205175	0.176349	-0.176349	0.208182	0.211326	0.215464	0.141218
Zotu50	Firmicutes	Clostridia	Clostridiales	Ruminococcaceae	Faecalibacterium	prausnitzii	p__Firmicutes	c__Clostridia	o__Clostridiales	f__Ruminococcaceae	Faecalibacterium	Faecalibacterium prausnitzii		-0.0329798	0.0616776	0.141756	-0.0584771	0.0010155	0	-0.055727	0.00171141	-0.0457145	0.0107715	-0.0329798	-0.0333336	-0.0545454	-0.0334015	-0.0363829	-0.0864024	-0.0134829	-0.00320325	-0.0328233	-0.0160775	-0.0922769	0.0521561	0.00263464	-0.0463384	-0.0427239	0.0259734	-0.0220597	-0.0608228	0.135306	0.0329901	-0.0329901	0.203288	0.155204	0.141625	0.237942
Zotu2266	Firmicutes	Clostridia	Clostridiales	Ruminococcaceae	Flavonifractor	NA	p__Firmicutes	c__Clostridia	o__Clostridiales	f__Ruminococcaceae	Oscillospira			-0.0225905	0.200626	0.343458	0.0135139	0.468458	30	0.00867816	0.643129	0.0066341	0.725374	-0.0225905	-0.0153686	0.0791339	0.0858829	0.03384	0.118568	0.190954	0.239836	0.102688	0.0817273	0.258187	-0.151352	0.0338987	-0.0528959	0.0195185	-0.0556911	0.0061243	0.0146755	0.253985	0.275531	-0.275531	0.208916	0.219024	0.235635	0.17005
Zotu251	Firmicutes	Clostridia	Clostridiales	Ruminococcaceae	Flavonifractor	plautii	p__Firmicutes	c__Clostridia	o__Clostridiales	f__Ruminococcaceae	Oscillospira			0.0499591	0.00463109	0.0237844	0.0458776	0.00987846	0	0.0341335	0.05592	0.0204052	0.258189	0.0499591	0.0278369	0.0639767	0.00691602	0.0711335	0.0753686	-0.0174714	0.00320645	0.110826	-0.0269746	0.0751777	-0.0210173	0.0590758	0.0719645	0.0526341	0.0654757	0.0499934	0.0509344	-0.211621	-0.0700494	0.0700494	-0.282142	-0.203264	-0.188316	-0.360757
Zotu358	Firmicutes	Clostridia	Clostridiales	Ruminococcaceae	Fournierella	NA	p__Firmicutes	c__Clostridia	o__Clostridiales	f__Ruminococcaceae				-0.0297574	0.0918074	0.190009	-0.0379988	0.032343	38	-0.0293947	0.09776	-0.0142421	0.427793	-0.0297574	-0.035177	-0.0461608	-0.027591	-0.0742176	-0.0617721	-0.0148541	-0.0377873	-0.0529011	-0.0231377	-0.0884464	0.0294364	-0.0291385	-0.0515391	-0.052935	-0.0165074	-0.0564809	-0.00127318	0.226374	0.102406	-0.102406	0.283444	0.211029	0.188063	0.347124
Zotu200	Firmicutes	Clostridia	Clostridiales	Ruminococcaceae	Intestinimonas	NA	p__Firmicutes	c__Clostridia	o__Clostridiales	f__Ruminococcaceae	Oscillospira			-0.0590137	0.000820854	0.00721091	-0.0476729	0.0070344	0	-0.0399322	0.0238505	-0.02568	0.150978	-0.0590137	-0.0750365	-0.0580142	-0.0150108	-0.091634	-0.0105383	0.0307635	0.018622	-0.03664	-0.00015992	-0.012004	0.00577707	-0.0456126	-0.0229985	-0.0631246	-0.0847965	-0.0633123	-0.0571897	0.349864	0.233622	-0.233622	0.365478	0.276548	0.260325	0.45445
Zotu245	Firmicutes	Clostridia	Clostridiales	Ruminococcaceae	NA	NA	p__Firmicutes	c__Clostridia	o__Clostridiales	f__Ruminococcaceae				-0.0644999	0.00025487	0.00321291	-0.0447095	0.0112858	0	-0.0330143	0.0618584	-0.0169047	0.345208	-0.0644999	-0.0509467	-0.0555495	-0.00194421	-0.0267807	0.0190346	0.0486439	0.0628427	-0.0685659	-0.00562796	-0.0255956	-0.0391449	-0.055906	-0.0689227	-0.064776	-0.0799467	-0.0690742	-0.051632	0.547829	0.395665	-0.395665	0.563084	0.447087	0.437051	0.659246
Zotu322	Firmicutes	Clostridia	Clostridiales	Ruminococcaceae	NA	NA	p__Firmicutes	c__Clostridia	o__Clostridiales	f__Ruminococcaceae				-0.0625107	0.000393655	0.0045489	-0.0485897	0.00571761	41	-0.0384148	0.0294532	-0.0136974	0.443818	-0.0625107	-0.0461384	-0.0571242	0.0105652	-0.0270687	-0.0196899	0.0831164	0.083825	-0.0835428	0.0305515	-0.00240961	-0.0667518	-0.0526342	-0.0780029	-0.0859498	-0.084555	-0.0852845	-0.0546081	0.473288	0.329067	-0.329067	0.499913	0.397786	0.385869	0.57867
Zotu168	Firmicutes	Clostridia	Clostridiales	Ruminococcaceae	NA	NA	p__Firmicutes	c__Clostridia	o__Clostridiales	f__Ruminococcaceae				-0.0502488	0.0043985	0.0231617	-0.0364418	0.0387774	0	-0.024664	0.162931	-0.00493953	0.78194	-0.0502488	-0.0403971	-0.0325623	0.0281903	-0.0128155	-0.0155041	0.0670139	0.0759245	-0.0707952	0.0229616	-0.0263775	-0.0466458	-0.0480439	-0.0826776	-0.0422208	-0.0844181	-0.046069	-0.0507105	0.50237	0.343001	-0.343001	0.550969	0.441981	0.438441	0.642615
Zotu367	Firmicutes	Clostridia	Clostridiales	Ruminococcaceae	NA	NA	p__Firmicutes	c__Clostridia	o__Clostridiales	f__Ruminococcaceae				-0.0400475	0.0232473	0.0711093	-0.027776	0.104642	0	-0.0274493	0.108176	-0.0213446	0.214601	-0.0400475	-0.0503511	-0.0214938	0.0138599	-0.0397829	-0.0225224	0.0681228	0.0438809	-0.00579039	-0.00289111	0.0319651	-0.0263978	-0.00120408	-0.00149458	-0.016827	0.00734698	-0.0273201	0.00671337	0.0860297	0.0593188	-0.0593188	0.0864595	0.0756079	0.0735698	0.0842196
Zotu291	Firmicutes	Clostridia	Clostridiales	Ruminococcaceae	NA	NA	p__Firmicutes	c__Clostridia	o__Clostridiales	f__Ruminococcaceae				-0.0392166	0.0262679	0.0791845	-0.0178974	0.300704	49	-0.0134722	0.436301	-0.0113028	0.516304	-0.0392166	-0.0400871	-0.018012	0.00451393	-0.0145442	-0.0173071	0.0915688	0.0780405	-0.0624278	0.0327687	0.0584323	-0.0643164	-0.0284003	-0.0431421	-0.0341572	-0.062637	-0.0260017	-0.0118576	0.196945	0.134465	-0.134465	0.217705	0.187016	0.183735	0.225486
Zotu286	Firmicutes	Clostridia	Clostridiales	Ruminococcaceae	NA	NA	p__Firmicutes	c__Clostridia	o__Clostridiales	f__Ruminococcaceae				-0.0359819	0.0414693	0.110585	-0.0287346	0.0944723	46	-0.0212652	0.216235	-0.0110829	0.522235	-0.0359819	-0.0151492	-0.0304545	-0.0318836	-0.0446784	0.0106153	0.0122333	0.007965	-0.0514552	0.03129	-0.0186383	-0.0210181	-0.0183003	-0.0118547	-0.0232861	-0.00719842	-0.0152631	-0.00594266	0.230456	0.156411	-0.156411	0.250759	0.201804	0.194737	0.301418
Zotu277	Firmicutes	Clostridia	Clostridiales	Ruminococcaceae	NA	NA	p__Firmicutes	c__Clostridia	o__Clostridiales	f__Ruminococcaceae				-0.0282819	0.109087	0.219228	-0.0208477	0.223785	47	-0.0184726	0.280236	-0.0155681	0.366179	-0.0282819	-0.0234618	-0.0168524	-0.00844504	-0.0318985	0.0154854	-0.0378268	-0.0633517	0.0150071	0.0218233	-0.00471376	0.00627574	-0.0320469	-0.00374957	-0.00657989	-0.00366747	-0.0156427	-0.0335641	0.0969266	0.0666289	-0.0666289	0.110669	0.0866127	0.0889037	0.151664
Zotu62	Firmicutes	Clostridia	Clostridiales	Ruminococcaceae	NA	NA	p__Firmicutes	c__Clostridia	o__Clostridiales	f__Ruminococcaceae				-0.0217398	0.218111	0.361491	-0.0235904	0.173596	0	-0.0207711	0.230254	-0.0160913	0.355937	-0.0217398	-0.0122494	-0.0341312	-0.0187954	-0.0571356	0.0458401	-0.057031	-0.0338233	-0.00937055	-0.00067119	-0.0561001	0.0303005	-0.0132643	-0.00994007	-0.0184622	0.0378259	0.0399936	0.00269628	0.189768	0.117902	-0.117902	0.229606	0.192236	0.19355	0.27147
Zotu266	Firmicutes	Clostridia	Clostridiales	Ruminococcaceae	NA	NA	p__Firmicutes	c__Clostridia	o__Clostridiales	f__Ruminococcaceae				-0.0206547	0.241969	0.378608	-0.0236761	0.166728	0	-0.0171561	0.315981	-0.0107095	0.534277	-0.0206547	-0.0203393	-0.0113818	0.0132152	-0.0133077	-0.0249813	0.0249923	0.0142725	-0.00463387	0.0237876	-0.0188635	0.00689522	-0.033145	-0.013107	-0.0239804	-0.0283396	-0.011437	-0.0101718	0.0923813	0.0417857	-0.0417857	0.116253	0.0928978	0.0923173	0.134237
Zotu147	Firmicutes	Clostridia	Clostridiales	Ruminococcaceae	NA	NA	p__Firmicutes	c__Clostridia	o__Clostridiales	f__Ruminococcaceae				-0.0138556	0.432531	0.578563	-0.00571535	0.741562	0	-0.000998934	0.953983	0.000378463	0.98271	-0.0138556	0.0152071	-0.0101837	-0.0167908	-0.0803641	0.0502129	-0.0233409	-0.0139534	0.0157279	-0.00322185	-0.0120863	-0.00784014	0.00785693	-0.0237326	-0.038583	-0.0842175	-0.0021267	-0.0305053	0.163322	0.101912	-0.101912	0.191073	0.158471	0.157172	0.214065
Zotu57	Firmicutes	Clostridia	Clostridiales	Ruminococcaceae	NA	NA	p__Firmicutes	c__Clostridia	o__Clostridiales	f__Ruminococcaceae				0.00780956	0.658223	0.758928	0.00653121	0.708431	13	0.00933138	0.593433	0.0205075	0.244425	0.00780956	0.00202378	-0.060164	0.0160579	-0.0237239	-0.06517	0.0303492	0.0107347	-0.0678041	-0.037397	-0.0668359	0.0251971	-0.0229785	-0.0115756	-0.0392088	-0.0294382	-0.0434994	-0.0200324	0.361427	0.227503	-0.227503	0.419065	0.331331	0.324899	0.520843
Zotu413	Firmicutes	Clostridia	Clostridiales	Ruminococcaceae	NA	NA	p__Firmicutes	c__Clostridia	o__Clostridiales	f__Ruminococcaceae				0.0121684	0.490641	0.628021	0.0270539	0.121338	68	0.0260515	0.135251	0.0260294	0.139319	0.0121684	-0.0168062	0.0383723	0.0297207	0.0704616	0.0200453	0.102515	0.103041	0.0537798	0.0527629	0.0948767	-0.0390355	0.0140993	-0.0713147	-0.0235465	-0.0367916	0.0132168	-0.017323	0.14936	0.188299	-0.188299	0.122405	0.148322	0.16358	0.0697873
Zotu231	Firmicutes	Clostridia	Clostridiales	Ruminococcaceae	NA	NA	p__Firmicutes	c__Clostridia	o__Clostridiales	f__Ruminococcaceae				0.0126692	0.472967	0.612991	0.00983341	0.568672	0	0.0111871	0.516264	0.0162593	0.348623	0.0126692	0.0154711	0.00277255	-0.0151627	-0.0028374	-0.0292438	-0.0231882	-0.0492725	-0.0173488	-0.00737033	-0.0586374	0.0267656	-0.0281372	-0.00995648	-0.0314112	-0.016562	-0.0153609	0.00589819	0.108165	0.0550787	-0.0550787	0.135541	0.104871	0.100979	0.156325
Zotu185	Firmicutes	Clostridia	Clostridiales	Ruminococcaceae	NA	NA	p__Firmicutes	c__Clostridia	o__Clostridiales	f__Ruminococcaceae				0.01475	0.403415	0.545638	-0.00151543	0.932054	0	0.00845638	0.635241	0.0138663	0.440064	0.01475	0.00859919	-0.0276018	0.00236322	-0.055089	-0.0462679	-0.025066	-0.0186748	-0.0980824	-0.0506054	-0.111192	0.0029566	-0.0103816	-0.00444567	-0.0150429	-0.0777129	-0.00244655	-0.0249831	0.266124	0.125095	-0.125095	0.32693	0.236751	0.220348	0.441923
Zotu208	Firmicutes	Clostridia	Clostridiales	Ruminococcaceae	Oscillibacter	NA	p__Firmicutes	c__Clostridia	o__Clostridiales	f__Ruminococcaceae	Oscillospira		1	0.0507543	0.00401779	0.0217065	0.0660983	0.000227721	0	0.064061	0.000351579	0.0484965	0.00727958	0.0507543	0.0207789	0.0791183	0.0419209	0.120221	0.0694328	0.0629658	0.0926011	0.066814	0.00198702	0.11293	-0.0431578	0.0529971	0.00695514	0.0379905	0.0102737	0.0115987	0.0204385	0.121158	0.190087	-0.190087	0.0741757	0.12357	0.145485	0.0121643
Zotu146	Firmicutes	Clostridia	Clostridiales	Ruminococcaceae	Ruminiclostridium_5	NA	p__Firmicutes	c__Clostridia	o__Clostridiales	f__Ruminococcaceae	Ruminococcus		1	-0.0611211	0.00052952	0.00537269	-0.0266683	0.14567	14	-0.0183886	0.315309	-0.00529532	0.774953	-0.0611211	-0.0545615	0.00650949	0.0725658	0.0243104	0.000833984	0.19507	0.205095	-0.0392738	0.0433263	0.149169	-0.0836033	-0.0558554	-0.138448	-0.0723752	-0.0584545	-0.0574848	-0.0222419	0.521735	0.434346	-0.434346	0.498087	0.434031	0.434036	0.5211
Zotu88	Firmicutes	Clostridia	Clostridiales	Ruminococcaceae	Ruminiclostridium_6	NA	p__Firmicutes	c__Clostridia	o__Clostridiales	f__Ruminococcaceae	Ruminococcus			-0.0584726	0.000916632	0.00733305	-0.0152627	0.397192	0	-0.00746989	0.679055	0.00188382	0.917433	-0.0584726	-0.0491809	-0.0115682	0.0484067	0.00296676	0.0145892	0.15648	0.153396	-0.0561376	0.0162942	0.126265	-0.104832	-0.0265796	-0.0918122	-0.0670536	-0.117435	-0.0277525	0.0104105	0.518201	0.410157	-0.410157	0.5269	0.451884	0.448554	0.578571
Zotu274	Firmicutes	Clostridia	Clostridiales	Ruminococcaceae	Ruminiclostridium_6	NA	p__Firmicutes	c__Clostridia	o__Clostridiales	f__Ruminococcaceae	Ruminococcus			-0.033639	0.0566534	0.135447	-0.0122065	0.488445	0	-0.00538596	0.760273	0.00628756	0.724001	-0.033639	-0.0303035	0.0065058	0.0750298	0.00557824	0.00690187	0.148323	0.171985	-0.0716314	0.0250974	0.0780965	-0.0878387	-0.0302429	-0.112627	-0.0364639	-0.114875	-0.0518634	-0.0314435	0.36684	0.302912	-0.302912	0.350718	0.296688	0.296171	0.360606
Zotu281	Firmicutes	Clostridia	Clostridiales	Ruminococcaceae	Ruminiclostridium_9	NA	p__Firmicutes	c__Clostridia	o__Clostridiales	f__Ruminococcaceae				-0.0658489	0.000188482	0.00245027	-0.0487051	0.00589172	38	-0.0388695	0.0288396	-0.0256157	0.154657	-0.0658489	-0.0436614	-0.044224	0.0544422	0.0102875	-0.0239538	0.140455	0.133694	-0.079472	0.0498818	0.052614	-0.115904	-0.0536248	-0.0936568	-0.0661515	-0.12488	-0.0687698	-0.0454975	0.526539	0.395007	-0.395007	0.549867	0.451872	0.449846	0.615875
Zotu248	Firmicutes	Clostridia	Clostridiales	Ruminococcaceae	Ruminiclostridium_9	NA	p__Firmicutes	c__Clostridia	o__Clostridiales	f__Ruminococcaceae	Oscillospira		1	-0.0513019	0.00363935	0.0210849	-0.0262853	0.13666	14	-0.0228681	0.194991	-0.00821822	0.645254	-0.0513019	-0.0538278	-0.0491839	-0.0202012	-0.115677	-0.0961334	0.0277508	-0.0146978	-0.0235573	-0.00783514	0.029027	0.0242154	-0.0808109	-0.0808544	-0.0465723	-0.0531542	-0.0700876	-0.0693471	0.202723	0.0910045	-0.0910045	0.227125	0.170479	0.161391	0.262249
Zotu190	Firmicutes	Clostridia	Clostridiales	Ruminococcaceae	Ruminococcaceae_NK4A214_group	NA	p__Firmicutes	c__Clostridia	o__Clostridiales	f__Ruminococcaceae				-0.0782492	9.03249e-06	0.000417502	-0.0377944	0.0302844	12	-0.0294789	0.0908879	-0.0200497	0.254021	-0.0782492	-0.0506945	-0.0226003	0.00412289	-0.0503342	0.0175352	0.0550687	0.0180032	-0.0270387	0.0327341	0.0492121	-0.030207	-0.0414074	-0.0127987	-0.0577894	-0.0713704	-0.0603607	-0.0197499	0.347795	0.256389	-0.256389	0.342333	0.279758	0.270492	0.3816
Zotu385	Firmicutes	Clostridia	Clostridiales	Ruminococcaceae	Ruminococcaceae_NK4A214_group	NA	p__Firmicutes	c__Clostridia	o__Clostridiales	f__				-0.0666112	0.000158542	0.00241889	-0.0551575	0.00162868	0	-0.0463772	0.00816809	-0.0287453	0.105946	-0.0666112	-0.0519916	-0.0572511	0.00580728	-0.0448374	-0.00831078	0.0639758	0.0532857	-0.0785341	0.00793976	-0.0174417	-0.02979	-0.052286	-0.0534901	-0.0775226	-0.0939511	-0.0838918	-0.0624362	0.427921	0.282813	-0.282813	0.455924	0.351136	0.33595	0.544666
Zotu169	Firmicutes	Clostridia	Clostridiales	Ruminococcaceae	Ruminococcaceae_NK4A214_group	NA	p__Firmicutes	c__Clostridia	o__Clostridiales	f__Ruminococcaceae				-0.0509133	0.00390436	0.0216562	-0.0397727	0.0276932	0	-0.0256115	0.159493	-0.00458765	0.803528	-0.0509133	-0.0586509	-0.0237465	0.0572951	-0.00898343	0.0236286	0.125623	0.18896	-0.0922298	0.0270629	0.0421838	-0.113757	-0.0477488	-0.0791433	-0.035239	-0.123643	-0.0681575	-0.00882195	0.536681	0.393993	-0.393993	0.559036	0.45231	0.443894	0.646124
Zotu264	Firmicutes	Clostridia	Clostridiales	Ruminococcaceae	Ruminococcaceae_NK4A214_group	NA	p__Firmicutes	c__Clostridia	o__Clostridiales	f__Ruminococcaceae				-0.0320756	0.0691641	0.155526	-0.0288424	0.102151	16	-0.0142961	0.420017	0.00299757	0.86703	-0.0320756	-0.0300466	-0.03949	0.0257386	-0.0213288	-0.00353163	0.0607914	0.0779422	-0.0900792	0.0161195	-0.0363754	-0.0522689	-0.0444696	-0.0610211	-0.044646	-0.112595	-0.0502893	-0.0436341	0.418229	0.276799	-0.276799	0.460357	0.357837	0.346511	0.544376
Zotu94	Firmicutes	Clostridia	Clostridiales	Ruminococcaceae	Ruminococcaceae_NK4A214_group	NA	p__Firmicutes	c__Clostridia	o__Clostridiales	f__Ruminococcaceae				0.0218167	0.216487	0.360234	-0.0096926	0.59639	0	-0.000569001	0.975299	0.0105509	0.570178	0.0218167	-0.0040076	-0.0291552	0.0170937	0.0255044	-0.0808262	0.103728	0.140562	-0.0678845	-0.00416842	-0.0537945	-0.000260273	-0.0098149	-0.103972	-0.0269848	0.000752695	-0.00904665	-0.0474019	0.357839	0.25055	-0.25055	0.385447	0.318085	0.320067	0.416869
Zotu357	Firmicutes	Clostridia	Clostridiales	Ruminococcaceae	Ruminococcaceae_UCG-001	NA	p__Firmicutes	c__Clostridia	o__Clostridiales	f__Ruminococcaceae	Ruminococcus			0.00126603	0.942831	0.968955	0.0159239	0.351572	16	0.0174287	0.307066	0.011013	0.521276	0.00126603	0.00876524	0.0195724	-0.00426519	-0.0155423	0.0191954	0.00774859	0.0219263	-0.0059032	0.00157134	0.0345139	-0.0313807	0.00574494	-0.00790631	-0.0253349	-0.0611594	-0.00445727	0.00714504	0.101858	0.0889884	-0.0889884	0.0961479	0.0821473	0.0828433	0.111458
Zotu35	Firmicutes	Clostridia	Clostridiales	Ruminococcaceae	Ruminococcaceae_UCG-002	bacterium	p__Firmicutes	c__Clostridia	o__Clostridiales	f__Ruminococcaceae			1	-0.05078	0.00399922	0.0217065	-0.0311945	0.077076	0	-0.0199422	0.258775	-0.0112815	0.527106	-0.05078	-0.0381483	-0.0289658	0.0174902	0.0257562	-0.0293392	0.103582	0.0661497	-0.0775755	0.0226423	0.0279518	-0.0174747	-0.0397046	-0.0533022	-0.0440221	-0.071111	-0.0422148	-0.0750254	0.531702	0.433033	-0.433033	0.483964	0.407915	0.406391	0.499331
Zotu37	Firmicutes	Clostridia	Clostridiales	Ruminococcaceae	Ruminococcaceae_UCG-002	NA	p__Firmicutes	c__Clostridia	o__Clostridiales	f__Ruminococcaceae			1	-0.0734958	3.06335e-05	0.000910253	-0.0487615	0.00703117	0	-0.0359201	0.0483858	-0.0162708	0.377838	-0.0734958	-0.039416	-0.0308353	0.0444771	0.012967	-0.0179675	0.119182	0.115621	-0.110636	0.0191714	0.0163764	-0.078282	-0.0634501	-0.0985178	-0.0811231	-0.102082	-0.0705464	-0.0391865	0.628008	0.462889	-0.462889	0.641488	0.519578	0.510991	0.734913
Zotu114	Firmicutes	Clostridia	Clostridiales	Ruminococcaceae	Ruminococcaceae_UCG-002	NA	p__Firmicutes	c__Clostridia	o__Clostridiales	f__Ruminococcaceae				-0.0566544	0.00131956	0.00935592	-0.0362326	0.0419694	47	-0.0193263	0.282724	-0.00210245	0.908049	-0.0566544	-0.0410641	-0.0380397	0.0319559	0.0200675	-0.0351023	0.0801879	0.0780748	-0.129816	0.00210874	-0.0219914	-0.0788232	-0.0445832	-0.0887363	-0.0772038	-0.10252	-0.0819063	-0.0410694	0.616934	0.45348	-0.45348	0.627281	0.503183	0.495959	0.730827
Zotu184	Firmicutes	Clostridia	Clostridiales	Ruminococcaceae	Ruminococcaceae_UCG-002	NA	p__Firmicutes	c__Clostridia	o__Clostridiales	f__Ruminococcaceae				-0.0565411	0.00134941	0.00935592	-0.0470755	0.00816697	0	-0.0414146	0.0201616	-0.0174141	0.334591	-0.0565411	-0.0254206	-0.043482	0.00726058	-0.0358053	-0.0144179	0.00553303	-0.0250975	-0.0886497	0.0133113	-0.0630645	-0.0157888	-0.0838845	-0.0452229	-0.0735118	-0.0860432	-0.059252	-0.0312359	0.449759	0.30557	-0.30557	0.474111	0.365464	0.351666	0.566364
Zotu174	Firmicutes	Clostridia	Clostridiales	Ruminococcaceae	Ruminococcaceae_UCG-002	NA	p__Firmicutes	c__Clostridia	o__Clostridiales	f__Ruminococcaceae				-0.0512145	0.00369749	0.0210849	-0.0340294	0.055985	18	-0.0185243	0.301498	-0.00149956	0.934118	-0.0512145	-0.0545654	-0.0497085	0.0158103	-0.043239	0.00701786	0.0601513	0.0796498	-0.0889647	0.0383106	0.00717497	-0.0947589	-0.0437516	-0.0674144	-0.0802108	-0.1077	-0.065362	-0.0370705	0.521606	0.36343	-0.36343	0.557437	0.442062	0.43399	0.661067
Zotu99	Firmicutes	Clostridia	Clostridiales	Ruminococcaceae	Ruminococcaceae_UCG-002	NA	p__Firmicutes	c__Clostridia	o__Clostridiales	f__Ruminococcaceae			1	-0.016969	0.336425	0.484266	0.00127827	0.942055	0	0.01004	0.568583	0.0105115	0.554164	-0.016969	-0.0341435	-0.0275287	0.00696248	0.104354	-0.0410831	0.104884	0.077552	-0.0571911	-0.0112962	0.028614	-0.0489957	-0.0105055	-0.0653426	-0.0334681	-0.0332509	0.00525166	-0.017915	0.486686	0.439548	-0.439548	0.419753	0.375357	0.380072	0.418543
Zotu125	Firmicutes	Clostridia	Clostridiales	Ruminococcaceae	Ruminococcaceae_UCG-002	NA	p__Firmicutes	c__Clostridia	o__Clostridiales	f__Ruminococcaceae				-0.00934806	0.596445	0.719192	-0.00295415	0.864048	0	0.00343183	0.842271	0.00184027	0.915658	-0.00934806	-0.0278193	-0.0219916	0.000756333	0.0537489	-0.0421743	0.0406217	-0.000580312	-0.0417401	-0.000109902	-0.0173028	-0.0251815	-0.0126985	-0.0421281	-0.0305917	-0.0133694	-0.000877764	-0.0483512	0.34498	0.316243	-0.316243	0.290017	0.266167	0.271259	0.270734
Zotu301	Firmicutes	Clostridia	Clostridiales	Ruminococcaceae	Ruminococcaceae_UCG-003	NA	p__Firmicutes	c__Clostridia	o__Clostridiales	f__Ruminococcaceae	Oscillospira			-0.0622058	0.000420332	0.00472589	-0.0585216	0.00122461	0	-0.0447617	0.0139	-0.0270603	0.142485	-0.0622058	-0.0565106	-0.064592	-0.0250091	-0.0835942	-0.0746709	0.0412291	0.0115902	-0.120311	-0.00281633	-0.0747662	0.0261576	-0.0609061	-0.0743314	-0.0858092	-0.0391004	-0.0457098	-0.0582273	0.277248	0.125474	-0.125474	0.339623	0.261151	0.246259	0.364434
Zotu143	Firmicutes	Clostridia	Clostridiales	Ruminococcaceae	Ruminococcaceae_UCG-003	NA	p__Firmicutes	c__Clostridia	o__Clostridiales	f__Ruminococcaceae	Oscillospira		1	-0.049717	0.00483403	0.0245238	-0.0222558	0.210208	0	-0.00699744	0.695078	0.0059802	0.740049	-0.049717	-0.0413258	-0.0515621	-0.0172549	0.0132475	-0.0278984	0.0788197	0.0465975	-0.115955	0.00303741	-0.00594491	-0.000750713	-0.045019	-0.07743	-0.0508366	-0.0700688	-0.0542889	-0.0502187	0.534771	0.420183	-0.420183	0.492597	0.408141	0.405321	0.517654
Zotu315	Firmicutes	Clostridia	Clostridiales	Ruminococcaceae	Ruminococcaceae_UCG-003	NA	p__Firmicutes	c__Clostridia	o__Clostridiales	f__Ruminococcaceae	Oscillospira			-0.0430052	0.0148056	0.0517575	-0.0359546	0.0368724	47	-0.0278229	0.106145	-0.024547	0.156875	-0.0430052	-0.029797	0.00113524	0.0519645	-0.00717494	-0.0610615	0.0683208	0.0463853	-0.0310374	0.0390976	0.0372972	0.00169594	-0.0342732	-0.056028	-0.0112261	-0.0680635	-0.0297332	-0.0403945	0.131338	0.0979717	-0.0979717	0.119383	0.122801	0.121645	0.0640637
Zotu285	Firmicutes	Clostridia	Clostridiales	Ruminococcaceae	Ruminococcaceae_UCG-004	NA	p__Firmicutes	c__Clostridia	o__Clostridiales	f__Ruminococcaceae	Oscillospira			-0.00775614	0.660413	0.758928	0.012157	0.484159	0	0.0131151	0.449662	0.00752445	0.666078	-0.00775614	0.0149329	0.0287638	0.0460619	0.0849914	0.0180191	0.0710007	0.0724718	0.00720556	0.0328331	0.0543554	-0.0364783	-0.00225487	-0.0346096	0.0158219	-0.014704	-0.00035726	-0.00756404	0.0902891	0.115588	-0.115588	0.0604728	0.085852	0.0920071	0.0128293
Zotu278	Firmicutes	Clostridia	Clostridiales	Ruminococcaceae	Ruminococcaceae_UCG-004	NA	p__Firmicutes	c__Clostridia	o__Clostridiales	f__Ruminococcaceae	Oscillospira			0.00106464	0.951913	0.970578	-0.00495058	0.77384	0	-0.00622886	0.717437	-0.00872954	0.614648	0.00106464	-0.00453976	0.00323758	-0.00596532	0.0461469	-0.00228477	0.0233533	0.0403388	-0.00210087	-0.0200603	0.0320231	-0.0153347	0.0260803	-0.00342244	-0.0131932	0.0369579	0.0297353	0.0193252	0.0358395	0.057244	-0.057244	0.0391685	0.0613437	0.0770276	0.00633739
Zotu110	Firmicutes	Clostridia	Clostridiales	Ruminococcaceae	Ruminococcaceae_UCG-005	NA	p__Firmicutes	c__Clostridia	o__Clostridiales	f__Ruminococcaceae				-0.0881022	5.72853e-07	0.000119153	-0.074961	3.3209e-05	0	-0.062708	0.000558784	-0.0411012	0.0257593	-0.0881022	-0.0634665	-0.0757338	0.0382483	-0.0260394	-0.00282905	0.101386	0.124667	-0.113802	0.0232311	-0.00246452	-0.0592717	-0.0534216	-0.094118	-0.0706563	-0.0745569	-0.0812659	-0.0397674	0.565801	0.389672	-0.389672	0.619488	0.497185	0.486549	0.712657
Zotu392	Firmicutes	Clostridia	Clostridiales	Ruminococcaceae	Ruminococcaceae_UCG-005	NA	p__Firmicutes	c__Clostridia	o__Clostridiales	f__Ruminococcaceae				-0.0608848	0.00055657	0.00542111	-0.0394972	0.0257026	0	-0.0333413	0.0597401	-0.01766	0.323721	-0.0608848	-0.0375522	-0.0307743	0.0335701	-0.0104236	-0.0418601	0.0992912	0.0949356	-0.07471	0.01291	0.0306132	-0.0449225	-0.0420875	-0.0717309	-0.060911	-0.0411675	-0.0770193	-0.0531795	0.467893	0.332466	-0.332466	0.47825	0.378949	0.369427	0.536125
Zotu162	Firmicutes	Clostridia	Clostridiales	Ruminococcaceae	Ruminococcaceae_UCG-005	NA	p__Firmicutes	c__Clostridia	o__Clostridiales	f__Ruminococcaceae				-0.0579029	0.00102861	0.00781847	-0.0450641	0.0118251	0	-0.0314477	0.0807778	-0.0133575	0.463089	-0.0579029	-0.0504669	-0.0410374	0.0286419	0.00890225	-0.0372959	0.129859	0.128044	-0.102912	0.0185513	-0.0228815	-0.0500087	-0.0500178	-0.082571	-0.063226	-0.0852672	-0.0457259	-0.0522643	0.604104	0.446124	-0.446124	0.609724	0.493218	0.482857	0.695214
Zotu351	Firmicutes	Clostridia	Clostridiales	Ruminococcaceae	Ruminococcaceae_UCG-005	NA	p__Firmicutes	c__Clostridia	o__Clostridiales	f__Ruminococcaceae				-0.0515673	0.00346782	0.0206087	-0.0522267	0.00343681		-0.0437858	0.0144306	-0.0262392	0.147137	-0.0515673	-0.0224094	-0.0607575	-0.0556258	-0.0414278	-0.00219598	-0.0708065	-0.0910078	-0.114533	-0.0198642	-0.100038	0.0116325	-0.0578275	-0.0201615	-0.0571136	-0.0776375	-0.0354539	-0.019032	0.243847	0.1142	-0.1142	0.315595	0.23853	0.220292	0.36994
Zotu67	Firmicutes	Clostridia	Clostridiales	Ruminococcaceae	Ruminococcaceae_UCG-005	NA	p__Firmicutes	c__Clostridia	o__Clostridiales	f__Ruminococcaceae			1	-0.0496066	0.00492915	0.0247051	-0.0341792	0.0558581	0	-0.0220451	0.220494	-0.00229265	0.899836	-0.0496066	-0.0344547	-0.0331476	0.0381315	0.0457811	-0.0204399	0.105545	0.0953748	-0.104714	0.00443737	-0.0194264	-0.0683732	-0.0458426	-0.0910772	-0.0823458	-0.090434	-0.0500022	-0.0471856	0.63557	0.478007	-0.478007	0.654278	0.530348	0.526628	0.751765
Zotu172	Firmicutes	Clostridia	Clostridiales	Ruminococcaceae	Ruminococcaceae_UCG-005	NA	p__Firmicutes	c__Clostridia	o__Clostridiales	f__Ruminococcaceae				-0.0374006	0.0340697	0.096415	-0.0341568	0.0496345	0	-0.0251042	0.149838	-0.0166862	0.342374	-0.0374006	-0.0411615	-0.00368636	0.0366989	0.0926331	-0.0387212	0.0904162	0.0937955	-0.0567699	0.0400581	0.00634627	-0.0461934	-0.0161018	-0.118288	-0.0335701	0.00607047	-0.0268339	-0.018849	0.372549	0.327172	-0.327172	0.33528	0.299719	0.306871	0.31523
Zotu268	Firmicutes	Clostridia	Clostridiales	Ruminococcaceae	Ruminococcaceae_UCG-005	NA	p__Firmicutes	c__Clostridia	o__Clostridiales	f__Ruminococcaceae				-0.0345361	0.0503669	0.123251	-0.0188352	0.27383	0	-0.0126833	0.461797	-0.00153419	0.929715	-0.0345361	-0.0395486	-0.0363673	-0.0140564	0.0311395	-0.00618764	0.074198	0.054139	-0.043177	0.0158507	0.0279868	-0.0629424	-0.0386021	-0.0685154	-0.0448338	-0.0586339	-0.0660665	-0.00265933	0.30798	0.271538	-0.271538	0.277891	0.242908	0.246973	0.273194
Zotu386	Firmicutes	Clostridia	Clostridiales	Ruminococcaceae	Ruminococcaceae_UCG-005	NA	p__Firmicutes	c__Clostridia	o__Clostridiales	f__Ruminococcaceae				-0.0321953	0.0681323	0.154038	-0.0323767	0.0743939	25	-0.0251941	0.165499	-0.00710146	0.699617	-0.0321953	-0.0173377	-0.0362998	-0.0646172	-0.070773	-0.0254957	-0.0561625	-0.0768383	-0.104535	-0.0404169	-0.100173	0.0510689	-0.0576815	-0.0202339	-0.0687539	-0.0278614	-0.0536966	-0.0316309	0.210755	0.0647197	-0.0647197	0.292225	0.211711	0.191365	0.348375
Zotu339	Firmicutes	Clostridia	Clostridiales	Ruminococcaceae	Ruminococcaceae_UCG-005	NA	p__Firmicutes	c__Clostridia	o__Clostridiales	f__Ruminococcaceae				-0.0283593	0.108121	0.219228	-0.032855	0.0594044	0	-0.0216108	0.215984	-0.00713147	0.685807	-0.0283593	-0.0371987	-0.0603766	0.0266402	-0.00389338	-0.021933	-0.00193614	-0.0127858	-0.0685815	0.00467294	-0.0961799	-0.00693515	-0.0459975	-0.0548557	-0.0476082	-0.0255908	-0.0317889	-0.0371369	0.356845	0.231148	-0.231148	0.390575	0.305301	0.295417	0.469812
Zotu244	Firmicutes	Clostridia	Clostridiales	Ruminococcaceae	Ruminococcaceae_UCG-008	NA	p__Firmicutes	c__Clostridia	o__Clostridiales	f__Ruminococcaceae				-0.0343039	0.0519351	0.126345	-0.0305329	0.0826178	0	-0.0214501	0.22363	-0.00397413	0.823664	-0.0343039	-0.0342336	0.00304122	0.014062	-0.0405857	0.0473377	0.0338205	0.0536123	-0.071582	0.00367808	-0.00668774	-0.0290498	-0.00712144	-0.0649857	-0.0454285	-0.0751365	-0.0331063	-0.0656023	0.219478	0.113781	-0.113781	0.26423	0.202857	0.190069	0.298636
Zotu407	Firmicutes	Clostridia	Clostridiales	Ruminococcaceae	Ruminococcaceae_UCG-010	NA	p__Firmicutes	c__Clostridia	o__Clostridiales	f__Ruminococcaceae				-0.0601296	0.000651914	0.00589557	-0.0355214	0.0407946	21	-0.0255415	0.142568	-0.0124983	0.477657	-0.0601296	-0.0584721	-0.048545	0.0161992	-0.0245943	0.0103141	0.0716784	0.0585935	-0.0778432	0.0258641	0.0274438	-0.0625624	-0.0459362	-0.056328	-0.0649394	-0.0696755	-0.0538084	-0.00596226	0.4221	0.304342	-0.304342	0.441622	0.349318	0.337458	0.533418
Zotu378	Firmicutes	Clostridia	Clostridiales	Ruminococcaceae	Ruminococcaceae_UCG-010	NA	p__Firmicutes	c__Clostridia	o__Clostridiales	f__Ruminococcaceae				-0.0402915	0.0224196	0.0696012	-0.0365688	0.0399519	0	-0.0256799	0.151176	-0.0125727	0.486081	-0.0402915	-0.0415601	-0.0430281	0.0274649	0.0305016	-0.0456822	0.0992146	0.0996724	-0.111927	-0.0121572	-0.0179972	-0.049157	-0.0316838	-0.113364	-0.0411518	-0.0264839	-0.070034	-0.0323284	0.47675	0.332115	-0.332115	0.508337	0.412194	0.399465	0.583796
Zotu403	Firmicutes	Clostridia	Clostridiales	Ruminococcaceae	Ruminococcaceae_UCG-010	NA	p__Firmicutes	c__Clostridia	o__Clostridiales	f__Ruminococcaceae				-0.00848041	0.630964	0.739384	-0.00510754	0.766774	0	0.00276868	0.872283	0.0041836	0.809435	-0.00848041	-0.0112606	-0.0147394	-0.00415679	-0.0510717	-0.0153348	-0.0136154	-0.028128	-0.0646328	0.00661993	-0.0482527	0.00329959	-0.0268915	-0.00747152	-0.0256484	-0.0281528	-0.0237499	0.00182043	0.184511	0.10011	-0.10011	0.20349	0.144029	0.131309	0.278436
Zotu100	Firmicutes	Clostridia	Clostridiales	Ruminococcaceae	Ruminococcaceae_UCG-013	NA	p__Firmicutes	c__Clostridia	o__Clostridiales	f__Clostridiaceae	Clostridium		1	-0.014893	0.398869	0.545638	-0.0102389	0.557844	12	-0.00428732	0.806251	0.000709257	0.967988	-0.014893	-0.0252888	0.0435479	0.0121872	0.080425	0.0251029	0.134112	0.147633	-0.0319245	0.0294586	0.0828962	-0.046722	0.0150931	-0.0948433	0.0200159	0.0157601	-0.0245716	-0.0307974	0.160627	0.230427	-0.230427	0.0728892	0.130896	0.150702	-0.0504553
Zotu247	Firmicutes	Clostridia	Clostridiales	Ruminococcaceae	Ruminococcaceae_UCG-014	NA	p__Firmicutes	c__Clostridia	o__Clostridiales	f__				-0.0711984	5.38948e-05	0.0011559	-0.0498901	0.00422007	0	-0.0421071	0.0159138	-0.0282818	0.108959	-0.0711984	-0.0547062	-0.0241071	0.0372839	-0.0338344	0.0385055	0.0769347	0.0825919	-0.0635802	0.0128157	0.0395045	-0.0570231	-0.0318769	-0.0659121	-0.0383808	-0.121485	-0.0503975	-0.0574686	0.313598	0.211329	-0.211329	0.332823	0.263897	0.255971	0.36506
Zotu300	Firmicutes	Clostridia	Clostridiales	Ruminococcaceae	Ruminococcaceae_UCG-014	NA	p__Firmicutes	c__Clostridia	o__Clostridiales	f__				-0.0471472	0.00753846	0.0330694	-0.0325863	0.0631218	9	-0.0237789	0.176303	-0.0185159	0.29555	-0.0471472	-0.053862	-0.0230552	0.0361981	0.00686607	0.0241631	0.126921	0.148305	-0.0566845	0.0466862	0.0588028	-0.0854786	-0.00761672	-0.0681824	-0.0418977	-0.0949498	-0.0349284	-0.0488002	0.320664	0.247334	-0.247334	0.347786	0.304942	0.306527	0.336749
Zotu199	Firmicutes	Clostridia	Clostridiales	Ruminococcaceae	Ruminococcaceae_UCG-014	NA	p__Firmicutes	c__Clostridia	o__Clostridiales	f__				-0.0465726	0.0083035	0.0342459	-0.0262909	0.136808	44	-0.0176234	0.319625	-0.0072127	0.687378	-0.0465726	-0.0291547	-0.017351	0.0414097	-0.0319241	0.0245644	0.127032	0.142725	-0.0564367	0.0300376	0.0594671	-0.0835873	-0.0104793	-0.0622061	-0.0608578	-0.110217	-0.0703415	-0.0807214	0.383455	0.272279	-0.272279	0.427197	0.369755	0.367632	0.446968
Zotu373	Firmicutes	Clostridia	Clostridiales	Ruminococcaceae	Ruminococcaceae_UCG-014	NA	p__Firmicutes	c__Clostridia	o__Clostridiales	f__				-0.0456729	0.00964153	0.0375956	-0.0384412	0.0248611	32	-0.033049	0.0538021	-0.0284524	0.099032	-0.0456729	-0.0248102	-0.0284205	0.0163375	0.0355659	-0.00492656	0.0556705	0.0507044	-0.0607105	0.0320043	-0.00139002	-0.00153393	-0.0187611	-0.0129645	-0.0226078	-0.0325139	-0.0216684	-0.0275796	0.155009	0.10305	-0.10305	0.17307	0.148755	0.146728	0.183912
Zotu150	Firmicutes	Clostridia	Clostridiales	Ruminococcaceae	Ruminococcaceae_UCG-014	NA	p__Firmicutes	c__Clostridia	o__Clostridiales	f__				-0.0396202	0.0247607	0.0751857	-0.0448708	0.0101507	0	-0.0344218	0.0493868	-0.0236075	0.181464	-0.0396202	-0.0357848	-0.0397619	-0.00947009	-0.0183394	-0.0282398	0.0525173	0.0890482	-0.0708921	0.0313041	-0.0173655	-0.0505735	-0.0259451	-0.0301603	-0.0434417	-0.0473734	-0.034023	-0.0328552	0.314109	0.209008	-0.209008	0.358607	0.290318	0.285724	0.429112
Zotu226	Firmicutes	Clostridia	Clostridiales	Ruminococcaceae	Ruminococcaceae_UCG-014	NA	p__Firmicutes	c__Clostridia	o__Clostridiales	f__				-0.037227	0.0349098	0.0971216	-0.0207953	0.240187	0	-0.0143014	0.419734	-0.00178062	0.920836	-0.037227	-0.0283441	-0.0165416	0.0213371	-0.0518873	0.00876167	0.0881557	0.0938095	-0.0417723	0.0367226	0.0196726	-0.065112	-0.0259235	-0.0578082	-0.0614885	-0.0910559	-0.0179368	-0.0713792	0.344467	0.217614	-0.217614	0.402624	0.326395	0.323874	0.449261
Zotu203	Firmicutes	Clostridia	Clostridiales	Ruminococcaceae	Ruminococcaceae_UCG-014	NA	p__Firmicutes	c__Clostridia	o__Clostridiales	f__				-0.0316927	0.0725521	0.161399	-0.0294627	0.0887788	0	-0.0203241	0.241308	-0.0159678	0.360412	-0.0316927	-0.0301235	-0.00452163	0.0354368	0.024509	0.0228182	0.0435601	0.0748757	-0.0728896	-0.00236915	-0.0156307	-0.0516215	-0.0231382	-0.0393053	-0.0341318	-0.0828854	-0.0190312	-0.0285143	0.310305	0.221975	-0.221975	0.341219	0.281802	0.278466	0.411284
Zotu356	Firmicutes	Clostridia	Clostridiales	Ruminococcaceae	Ruminococcaceae_UCG-014	NA	p__Firmicutes	c__Clostridia	o__Clostridiales	f__				-0.0301439	0.0876647	0.183344	-0.0195725	0.254002	37	-0.0164451	0.337043	-0.0142096	0.40955	-0.0301439	0.00148788	-0.0291316	0.0100454	0.0212666	0.0118694	0.0370339	0.06382	-0.00608252	0.00467983	0.0255769	-0.0392507	0.0047815	-0.016738	-0.0211918	-0.005182	-0.0098136	-0.0184787	0.195217	0.155284	-0.155284	0.19959	0.165847	0.168702	0.229911
Zotu317	Firmicutes	Clostridia	Clostridiales	Ruminococcaceae	Ruminococcaceae_UCG-014	NA	p__Firmicutes	c__Clostridia	o__Clostridiales	f__				-0.0225457	0.201521	0.343577	0.0160051	0.374836	34	0.0181462	0.314674	0.0228815	0.207706	-0.0225457	-0.0202366	0.0175048	0.0932568	0.0129094	0.0323003	0.177638	0.212767	0.0441394	0.053634	0.173608	-0.142273	0.00477751	-0.0671142	-0.0332207	-0.0986788	-0.0528282	-0.0183739	0.242381	0.204105	-0.204105	0.25217	0.228832	0.233114	0.262615
Zotu309	Firmicutes	Clostridia	Clostridiales	Ruminococcaceae	Ruminococcaceae_UCG-014	NA	p__Firmicutes	c__Clostridia	o__Clostridiales	f__				-0.0206493	0.242091	0.378608	-0.0142189	0.409875	25	-0.0073864	0.669317	0.00802523	0.645723	-0.0206493	-0.0327084	0.0203047	0.0299406	0.0534061	-0.000694513	0.0852153	0.11566	-0.0609311	0.0324996	0.0283269	-0.0778919	-0.046803	-0.0588894	-0.016912	-0.0356483	-0.0278171	0.0289546	0.226385	0.203978	-0.203978	0.224974	0.202611	0.211808	0.208036
Zotu216	Firmicutes	Clostridia	Clostridiales	Ruminococcaceae	Ruminococcaceae_UCG-014	NA	p__Firmicutes	c__Clostridia	o__Clostridiales	f__				-0.0106569	0.54607	0.678105	-0.00760575	0.659931	53	0.00283447	0.870001	0.0130369	0.454862	-0.0106569	-0.0116112	-0.00705099	0.0314695	-0.0384958	-0.0395207	0.0234495	0.0393318	-0.069965	0.0204731	-0.0447373	-0.038117	-0.00393586	-0.0282349	-0.0302322	-0.0375827	-0.0600974	-0.0126449	0.264402	0.158622	-0.158622	0.306758	0.23553	0.228505	0.388489
Zotu333	Firmicutes	Clostridia	Clostridiales	Ruminococcaceae	Ruminococcaceae_UCG-014	NA	p__Firmicutes	c__Clostridia	o__Clostridiales	f__				-0.00915652	0.603991	0.722731	-0.0150631	0.382895	0	-0.00562723	0.745049	0.00734779	0.673598	-0.00915652	-0.0286652	-0.0368864	0.014584	-0.0178226	-0.0250122	0.0273497	0.0203274	-0.0804423	-0.00863039	-0.0591593	-0.0308202	-0.0368521	-0.0270335	-0.0322286	-0.0370133	-0.0393875	-0.0391271	0.216332	0.128531	-0.128531	0.25098	0.202248	0.192925	0.301033
Zotu30	Firmicutes	Clostridia	Clostridiales	Ruminococcaceae	Ruminococcus_1	bicirculans	p__Firmicutes	c__Clostridia	o__Clostridiales	f__Ruminococcaceae	Ruminococcus		1	-0.0326787	0.0640929	0.146498	-0.0154324	0.371683	0	-0.00519588	0.764881	-8.11312e-05	0.996319	-0.0326787	-0.0234282	-0.00110494	0.00813247	0.06633	-0.00131632	0.0747917	0.0686899	-0.103648	0.017841	0.0296113	-0.0447231	-0.00058565	-0.0964636	-0.00964176	-0.0355947	-0.0102756	-0.0701071	0.280617	0.295937	-0.295937	0.236214	0.252112	0.270829	0.15071
Zotu103	Firmicutes	Clostridia	Clostridiales	Ruminococcaceae	Ruminococcus_1	callidus	p__Firmicutes	c__Clostridia	o__Clostridiales	f__Ruminococcaceae	Ruminococcus	Ruminococcus callidus		-0.0423481	0.0164028	0.0550287	-0.0379944	0.0275345	0	-0.0310561	0.0719519	-0.0182335	0.29466	-0.0423481	-0.0316489	-0.0704491	-0.0145918	-0.0275481	-0.0531602	-0.0227265	-0.0348974	-0.0578596	0.0111167	-0.0463505	0.0338557	-0.0263982	-0.0745622	-0.0486129	-0.0143387	0.000742219	-0.0398737	0.170135	0.0892783	-0.0892783	0.232984	0.201983	0.205958	0.237298
Zotu193	Firmicutes	Clostridia	Clostridiales	Ruminococcaceae	Ruminococcus_1	NA	p__Firmicutes	c__Clostridia	o__Clostridiales	f__Ruminococcaceae				-0.0606118	0.000589429	0.00549655	-0.0605028	0.000441795	39	-0.0523124	0.0024593	-0.0435838	0.0124133	-0.0606118	-0.0659494	-0.0627029	0.00159714	0.00688739	-0.0412969	0.0392937	0.0491403	-0.0763865	-0.0106949	-0.0398854	-0.0592132	-0.0189798	-0.0802218	-0.0413295	-0.0351997	-0.0555128	-0.00733589	0.238273	0.17497	-0.17497	0.2355	0.200261	0.193376	0.269782
Zotu394	Firmicutes	Clostridia	Clostridiales	Ruminococcaceae	Ruminococcus_1	NA	p__Firmicutes	c__Clostridia	o__Clostridiales	f__Ruminococcaceae	Ruminococcus			-0.0605703	0.000594578	0.00549655	-0.0558146	0.0011613	0	-0.0492766	0.00414349	-0.0416169	0.016246	-0.0605703	-0.0296045	-0.0502923	-0.00857972	-0.0201085	-0.00618905	0.00196952	0.0112435	-0.0456132	0.0118657	-0.0240553	-0.0238943	-0.0348858	-0.0266879	-0.0344397	-0.087831	-0.0341062	-0.0241729	0.174798	0.116378	-0.116378	0.200813	0.166877	0.16539	0.219757
Zotu327	Firmicutes	Clostridia	Clostridiales	Ruminococcaceae	Ruminococcus_1	NA	p__Firmicutes	c__Clostridia	o__Clostridiales	f__Ruminococcaceae	Ruminococcus	Ruminococcuflavefaciens		-0.020024	0.256651	0.393973	-0.0186007	0.281972	35	-0.012176	0.481769	0.00683502	0.696173	-0.020024	-0.00931013	-0.0359069	7.25571e-05	-0.0556163	-0.0206643	0.0237	0.0158911	-0.0537439	0.0330301	-0.0456111	-0.0330426	-0.0622281	-0.0315133	-0.0557841	-0.0532756	-0.0494414	-0.029752	0.25838	0.156596	-0.156596	0.310035	0.236239	0.224505	0.38285
Zotu342	Firmicutes	Clostridia	Clostridiales	Ruminococcaceae	Ruminococcus_1	NA	p__Firmicutes	c__Clostridia	o__Clostridiales	f__Ruminococcaceae	Ruminococcus			-0.0155869	0.377261	0.524885	0.00648682	0.708519	6	0.00904964	0.601782	-0.000607708	0.972267	-0.0155869	-0.0242213	0.013732	0.0274821	0.0167265	0.0699287	0.125712	0.124209	0.023625	0.00792771	0.0982729	-0.0707668	0.0481512	-0.0192036	-0.0182327	-0.0345535	0.00432727	0.00238057	0.161658	0.137353	-0.137353	0.175452	0.166332	0.168331	0.187366
Zotu74	Firmicutes	Clostridia	Clostridiales	Ruminococcaceae	Ruminococcus_1	NA	p__Firmicutes	c__Clostridia	o__Clostridiales	f__Ruminococcaceae	Ruminococcus			-0.0132152	0.454104	0.599705	-0.0147468	0.402563	0	-0.010432	0.553518	0.00435776	0.806285	-0.0132152	-0.0355198	-0.0704215	-0.0365907	-0.0663063	-0.0243032	-0.0288676	-0.0606084	-0.0696124	-0.00581696	-0.0906544	0.0524719	-0.0436284	-0.015036	-0.0288448	-0.033002	-0.0209873	-0.0655094	0.162396	0.0645248	-0.0645248	0.218999	0.17533	0.166149	0.2528
Zotu314	Firmicutes	Clostridia	Clostridiales	Ruminococcaceae	Ruminococcus_1	NA	p__Firmicutes	c__Clostridia	o__Clostridiales	f__Ruminococcaceae	Ruminococcus			0.00480349	0.785554	0.864525	0.0167802	0.328116	0	0.0158606	0.354934	0.0174564	0.311313	0.00480349	-0.00206776	0.00829443	0.0355746	0.0101977	0.0124171	0.0556953	0.0598416	0.0436736	0.00855572	0.0562447	-0.0498801	0.0133178	-0.0336384	0.00824103	-0.0396297	-0.00958648	0.0250136	0.072357	0.0672718	-0.0672718	0.0872602	0.0826434	0.0878164	0.0897256
Zotu191	Firmicutes	Clostridia	Clostridiales	Ruminococcaceae	Ruminococcus_1	NA	p__Firmicutes	c__Clostridia	o__Clostridiales	f__Ruminococcaceae	Ruminococcus			0.0213138	0.227268	0.369562	0.0167932	0.328799	15	0.0175766	0.306275	0.0222203	0.198805	0.0213138	0.00770521	-0.00178132	0.00838658	-0.00172611	-0.0404592	0.000458549	-0.0050686	-0.0185812	0.00405067	-0.00228295	0.0321356	0.00239489	-0.0332118	0.0299989	-0.0422492	0.0035371	-0.0288319	0.137063	0.0947018	-0.0947018	0.155754	0.141011	0.142547	0.149551
Zotu11	Firmicutes	Clostridia	Clostridiales	Ruminococcaceae	Ruminococcus_2	bromii	p__Firmicutes	c__Clostridia	o__Clostridiales	f__Ruminococcaceae	Ruminococcus	Ruminococcubromii	1	-0.0126489	0.473677	0.612991	0.00284756	0.86895	0	0.00369981	0.830131	0.0128866	0.458716	-0.0126489	-0.0276497	-0.0306382	0.0105614	0.0172781	-0.00883445	0.0460605	0.0482414	0.00753368	0.0215215	0.0429153	-0.0447525	-0.00190393	-0.0847903	-0.0378729	-0.0445788	-0.0342048	-0.00968496	0.276435	0.261693	-0.261693	0.293704	0.32054	0.325839	0.231614
Zotu156	Firmicutes	Clostridia	Clostridiales	Ruminococcaceae	Ruminococcus_2	NA	p__Firmicutes	c__Clostridia	o__Clostridiales	f__Ruminococcaceae	Ruminococcus			-0.0234002	0.184954	0.321928	-0.0270072	0.117272	0	-0.0199148	0.247914	-0.0124368	0.473658	-0.0234002	-0.0336332	-0.0234112	-0.0384402	-0.0011429	-0.0154927	-0.059585	-0.0776182	-0.0425996	-0.0215261	-0.0657619	0.00120599	-0.0359963	-0.00544699	-0.0152797	-0.0310386	-0.00866947	-0.0108293	0.0891323	0.0614945	-0.0614945	0.106545	0.0939289	0.0904461	0.0976448
Zotu23	Firmicutes	Clostridia	Clostridiales	Ruminococcaceae	Ruminococcus_2	NA	p__Firmicutes	c__Clostridia	o__Clostridiales	f__Ruminococcaceae	Ruminococcus			-0.022595	0.200536	0.343458	-0.0162097	0.346987	6	-0.0149822	0.383972	-0.00472192	0.785409	-0.022595	-0.0239494	-0.0369138	-0.0413633	-0.0339187	0.0394955	-0.0330894	-0.0468199	-0.0359766	-0.018023	-0.0596727	0.020647	-0.0418772	0.00420718	-0.0602024	0.00493039	-0.00198712	-0.00929295	0.174925	0.106978	-0.106978	0.224761	0.189222	0.187939	0.245483
Zotu158	Firmicutes	Clostridia	Clostridiales	Ruminococcaceae	Subdoligranulum	NA	p__Firmicutes	c__Clostridia	o__Clostridiales	f__Ruminococcaceae				-0.0663404	0.000168625	0.00241889	-0.0276865	0.113857	0	-0.0232074	0.184917	-0.0154683	0.38184	-0.0663404	-0.0594151	-0.00521445	-0.00363924	0.0249574	0.00477455	0.075053	0.0518597	-0.0536339	0.0442895	0.108532	-0.00874732	-0.0500639	-0.0870793	-0.0256898	-0.0783985	-0.057288	-0.0560574	0.242349	0.201637	-0.201637	0.225789	0.207941	0.205647	0.185319
Zotu10657	Firmicutes	Clostridia	Clostridiales	Ruminococcaceae	Subdoligranulum	NA	p__Firmicutes	c__Clostridia	o__Clostridiales	f__Ruminococcaceae				-0.0400723	0.023162	0.0711093	-0.0311978	0.0774173	0	-0.0244455	0.166293	-0.0179286	0.314749	-0.0400723	-0.0342406	-0.0337233	0.0629578	0.112829	-0.0290634	0.130887	0.138344	-0.0279697	0.00835677	0.0789331	-0.100057	-0.0248046	-0.107851	-0.0427602	-0.0784532	-0.0507199	-0.01249	0.413093	0.406419	-0.406419	0.393431	0.390305	0.403037	0.292097
Zotu14	Firmicutes	Clostridia	Clostridiales	Ruminococcaceae	Subdoligranulum	NA	p__Firmicutes	c__Clostridia	o__Clostridiales	f__Ruminococcaceae			1	-0.0358267	0.042356	0.11152	-0.0224105	0.208651	0	-0.0141762	0.426487	-0.00778999	0.665342	-0.0358267	-0.0417095	-0.0267676	0.0594068	0.110761	-0.0285862	0.165471	0.162821	-0.0300846	0.0144607	0.0882971	-0.106957	-0.0254996	-0.112371	-0.0482174	-0.0595257	-0.0570831	-0.0230775	0.443075	0.441699	-0.441699	0.381279	0.377181	0.388891	0.306802
Zotu233	Firmicutes	Clostridia	Clostridiales	Ruminococcaceae	Subdoligranulum	NA	p__Firmicutes	c__Clostridia	o__Clostridiales	f__Ruminococcaceae				-0.0179591	0.308986	0.452599	-0.0298324	0.100763	21	-0.0229844	0.20614	-0.0192229	0.295278	-0.0179591	-0.0308026	-0.0237672	0.0274758	-0.0640645	-0.0388679	0.0171694	0.0170036	-0.0374518	0.0223667	-0.0540667	0.0157743	-0.00453563	-0.0564037	-0.0600295	-0.0509333	0.0131566	-0.0510862	0.256901	0.133599	-0.133599	0.306822	0.249307	0.233436	0.328082
Zotu297	Firmicutes	Clostridia	Clostridiales	Ruminococcaceae	Subdoligranulum	NA	p__Firmicutes	c__Clostridia	o__Clostridiales	f__Ruminococcaceae				-0.0110082	0.532916	0.66775	-0.000984681	0.956197	0	0.0062214	0.72823	0.0135675	0.452033	-0.0110082	-0.0326927	-0.0209783	0.0298977	-0.109759	0.0102837	0.0246224	0.0349226	-0.0276713	0.0018463	-0.0128861	0.00351128	-0.0162151	-0.0421706	-0.0395251	-0.0425495	-0.0188965	-0.0409581	0.224534	0.107207	-0.107207	0.27877	0.216115	0.205051	0.322643
Zotu9	Firmicutes	Clostridia	Clostridiales	Ruminococcaceae	Subdoligranulum	NA	p__Firmicutes	c__Clostridia	o__Clostridiales	f__Ruminococcaceae			1	-0.00188064	0.915165	0.947184	-0.00339691	0.843479	0	-0.00353781	0.836914	-0.00353839	0.838254	-0.00188064	-0.0492549	0.0150054	-0.00359861	0.0247946	-0.0257607	0.0629673	0.0512961	0.0556554	-0.0113712	0.0382615	-0.0283724	0.00663095	-0.0681632	0.0152873	0.0475662	-0.000146786	-0.0487179	0.117479	0.174451	-0.174451	0.057236	0.0914863	0.101028	-0.0348399
Zotu321	Firmicutes	Clostridia	Clostridiales	Ruminococcaceae	UBA1819	NA	p__Firmicutes	c__Clostridia	o__Clostridiales	f__Ruminococcaceae				0.0238458	0.176725	0.315652	0.0407861	0.020953	0	0.0434732	0.013975	0.0394548	0.0270313	0.0238458	-0.00474916	0.0352416	0.00491639	0.141301	0.0764427	0.0965376	0.0881354	-0.019856	-0.0076425	0.0679084	-0.0673706	0.0461134	-0.0152951	0.0048584	0.0181517	-0.0209134	0.0424697	0.220197	0.274841	-0.274841	0.132877	0.138538	0.150136	0.118943
Zotu24	Firmicutes	Erysipelotrichia	Erysipelotrichales	Erysipelotrichaceae	Catenibacterium	mitsuokai	p__Firmicutes	c__Erysipelotrichi	o__Erysipelotrichales	f__Erysipelotrichaceae	Catenibacterium			0.00627429	0.722288	0.814287	-0.0073186	0.676974	49	-0.00821448	0.641216	-0.00417277	0.814745	0.00627429	0.0173935	-0.0352349	-0.028361	-0.117955	-0.0358552	-0.0757585	-0.0988654	0.0265287	0.0199316	-0.0894921	0.111544	-0.0242482	0.0654756	0.000796103	0.0151453	0.0233789	-0.044129	0.0450574	-0.0373229	0.0373229	0.109134	0.0593076	0.0500167	0.189295
Zotu312	Firmicutes	Erysipelotrichia	Erysipelotrichales	Erysipelotrichaceae	Catenisphaera	NA	p__Firmicutes	c__Erysipelotrichi	o__Erysipelotrichales	f__Erysipelotrichaceae	[Eubacterium]	[Eubacterium] cylindroides		0.0212952	0.227673	0.369562	-0.0162295	0.356706	0	-0.0158747	0.366903	-0.0072321	0.684066	0.0212952	0.00750665	-0.0281455	-0.0159443	-0.0430586	-0.0283146	-0.057594	-0.0527884	-0.0225726	-0.0346314	-0.129628	0.0703934	-0.0197295	0.00673185	-0.0356858	0.058224	-0.00860201	-0.0286321	0.0398948	-0.0201387	0.0201387	0.0742363	0.0328599	0.0251255	0.145108
Zotu375	Firmicutes	Erysipelotrichia	Erysipelotrichales	Erysipelotrichaceae	Erysipelatoclostridium	ramosum	p__Firmicutes	c__Erysipelotrichi	o__Erysipelotrichales	f__Erysipelotrichaceae				0.0476737	0.00689351	0.0315132	0.0431635	0.0139596	63	0.0365671	0.0371884	0.0216659	0.223309	0.0476737	0.0296822	0.0441425	0.00619643	0.0679955	0.0839913	-0.0581287	-0.0440941	0.0329667	-0.021699	0.0295812	-0.00847875	0.0400201	0.0687925	0.0679367	0.0253816	0.0776103	0.0677191	-0.208914	-0.099679	0.099679	-0.268772	-0.21887	-0.210754	-0.29504
Zotu54	Firmicutes	Erysipelotrichia	Erysipelotrichales	Erysipelotrichaceae	Erysipelotrichaceae_UCG-003	NA	p__Firmicutes	c__Erysipelotrichi	o__Erysipelotrichales	f__Erysipelotrichaceae			1	-0.0750816	2.05428e-05	0.000712151	-0.0426253	0.0160136	53	-0.0425166	0.016386	-0.0300601	0.0948559	-0.0750816	-0.0784107	0.0271774	0.0433681	0.0109764	-0.00765613	0.157896	0.145295	0.0363661	0.02711	0.191753	-0.11922	-0.0218121	-0.144021	-0.0380655	-0.09678	-0.110224	-0.0667642	0.165191	0.197326	-0.197326	0.108351	0.138463	0.151812	0.00789833
Zotu83	Firmicutes	Erysipelotrichia	Erysipelotrichales	Erysipelotrichaceae	Holdemanella	biformis	p__Firmicutes	c__Erysipelotrichi	o__Erysipelotrichales	f__Erysipelotrichaceae	[Eubacterium]	[Eubacterium] biforme		-0.0478557	0.00668236	0.0308873	-0.0377439	0.0298412	32	-0.0357963	0.0394468	-0.0252415	0.150227	-0.0478557	-0.0333066	-0.0333966	-0.0285957	-0.0975037	-0.0185118	-0.0651085	-0.0953637	0.000425244	0.0174187	-0.0703395	0.0819757	-0.0563664	0.014181	-0.0405915	0.0208888	-0.0114291	-0.0497859	0.10774	0.0202115	-0.0202115	0.140043	0.088104	0.076855	0.201485
Zotu40	Firmicutes	Erysipelotrichia	Erysipelotrichales	Erysipelotrichaceae	Holdemanella	NA	p__Firmicutes	c__Erysipelotrichi	o__Erysipelotrichales	f__Erysipelotrichaceae	[Eubacterium]	[Eubacterium] biforme		-0.0463314	0.00864479	0.0349149	-0.0282572	0.102862	0	-0.0319252	0.0657655	-0.0269091	0.124268	-0.0463314	-0.0409775	-0.0347116	-0.0311269	-0.108831	-0.0399716	-0.0188896	-0.0592825	0.0445858	0.0164613	0.0227126	0.0610668	-0.0455084	0.010044	-0.0116892	-0.00579519	-0.0196253	-0.0424962	0.158976	0.0792844	-0.0792844	0.176522	0.131233	0.125303	0.238133
Zotu189	Firmicutes	Erysipelotrichia	Erysipelotrichales	Erysipelotrichaceae	Solobacterium	NA	p__Firmicutes	c__Erysipelotrichi	o__Erysipelotrichales	f__Erysipelotrichaceae	Bulleidia	Bulleidiap-1630-c5		-0.0168408	0.340087	0.487849	-0.0349501	0.0470917	0	-0.0363236	0.0389825	-0.0318379	0.07262	-0.0168408	-0.0110362	-0.0477324	-0.0448199	-0.0732952	-0.0369692	-0.0983626	-0.0954972	-0.0153883	-0.0248307	-0.132784	0.0818828	0.000363551	0.0132224	-0.000937425	0.027962	-0.00284615	-0.022442	0.0743354	-0.0220133	0.0220133	0.136751	0.0767446	0.0614722	0.21922
Zotu249	Firmicutes	Erysipelotrichia	Erysipelotrichales	Erysipelotrichaceae	Turicibacter	sanguinis	p__Firmicutes	c__Bacilli	o__Turicibacterales	f__Turicibacteraceae	Turicibacter			0.00855576	0.627933	0.73791	0.00767995	0.65626	0	0.0106051	0.539194	0.0170991	0.325527	0.00855576	-0.0121395	-0.0152303	0.0307349	0.0241915	-0.105839	0.0455623	0.0239095	0.00497785	-0.0139108	0.0172293	-0.0921138	-0.00541716	-0.0586888	-0.044245	-0.0372806	-0.0493716	-0.0323241	0.118842	0.102173	-0.102173	0.126242	0.110224	0.111316	0.130753
Zotu232	Firmicutes	NA	NA	NA	NA	NA	p__Firmicutes	c__Erysipelotrichi	o__Erysipelotrichales	f__Erysipelotrichaceae				0.0147396	0.403746	0.545638	-0.0290443	0.100831	0	-0.0242917	0.169147	-0.0213686	0.228765	0.0147396	0.0101956	-0.0453826	-0.0115358	-0.0225621	-0.0421603	-0.0613292	-0.0625554	-0.0426218	-0.0348641	-0.128361	0.0215827	-0.000526891	0.0121547	0.0015259	0.041703	0.00683863	-0.0117959	0.0901515	0.02568	-0.02568	0.125544	0.0811458	0.0742254	0.204434
Zotu204	Firmicutes	Negativicutes	Selenomonadales	Acidaminococcaceae	Acidaminococcus	intestini	p__Firmicutes	c__Clostridia	o__Clostridiales	f__Veillonellaceae	Acidaminococcus			0.0186679	0.29028	0.435944	0.0226008	0.189743	0	0.0137094	0.426601	0.00359291	0.836674	0.0186679	0.0115481	0.01308	0.0141414	-0.0263415	0.0424825	-0.01111	0.0301293	0.0412471	0.00266414	0.0283669	0.0449884	-0.0249491	0.053924	0.0516684	0.0172738	0.0802404	0.0180624	-0.0423021	-0.0260416	0.0260416	-0.0356827	-0.0247146	-0.0190049	-0.0206557
Zotu152	Firmicutes	Negativicutes	Selenomonadales	Acidaminococcaceae	Acidaminococcus	NA	p__Firmicutes	c__Clostridia	o__Clostridiales	f__Veillonellaceae	Acidaminococcus			0.000967465	0.956297	0.972664	-0.00445215	0.797034	0	-0.00857193	0.620389	-0.00515672	0.767783	0.000967465	0.00634416	-0.0174914	-0.0195174	-0.0208466	0.0758407	-0.024859	-0.0120365	0.0492057	-0.00265696	-0.0139999	0.057287	-0.0284249	0.0632332	-0.0186419	0.0589286	0.0726346	-0.0252565	-0.0289425	-0.0320492	0.0320492	-0.02255	-0.0248707	-0.0247349	0.00822556
Zotu364	Firmicutes	Negativicutes	Selenomonadales	Acidaminococcaceae	Acidaminococcus	timonensis	p__Firmicutes	c__Clostridia	o__Clostridiales	f__Veillonellaceae	Acidaminococcus			0.0137914	0.434666	0.579555	0.0118298	0.489055	0	0.0109519	0.521333	0.0153434	0.372862	0.0137914	0.0211196	-0.0164299	-0.0209615	0.00489924	0.0197621	-0.0431719	-0.0330894	-0.00685694	-0.00279004	-0.0332881	0.0470834	-0.0232282	0.0221187	-0.0245728	0.0388266	0.0451663	-0.0387951	-0.0283129	-0.0394116	0.0394116	-0.0216817	-0.0364854	-0.0322841	0.00437485
Zotu101	Firmicutes	Negativicutes	Selenomonadales	Acidaminococcaceae	Phascolarctobacterium	faecium	p__Firmicutes	c__Clostridia	o__Clostridiales	f__Veillonellaceae	Phascolarctobacterium			-0.0128296	0.467382	0.611418	-0.0126379	0.464288	0	-0.0144889	0.400695	-0.0254474	0.142572	-0.0128296	-0.0402108	0.0204819	0.00159805	0.104478	0.0517671	0.0167587	0.0517791	-0.00608112	-0.00508022	0.0225585	-0.00902847	-0.00544861	0.00759698	0.0302256	0.0103398	0.034394	0.00974921	0.0342842	0.0812284	-0.0812284	-0.0134063	0.00353276	0.0147047	-0.0640989
Zotu211	Firmicutes	Negativicutes	Selenomonadales	Acidaminococcaceae	Phascolarctobacterium	NA	p__Firmicutes	c__Clostridia	o__Clostridiales	f__Veillonellaceae	Phascolarctobacterium			-0.0333991	0.0584413	0.137353	-0.00763681	0.66101	0	-0.00677114	0.696949	0.00208762	0.905083	-0.0333991	-0.0197935	-0.00349042	0.0482386	0.0271453	0.0606812	0.0942016	0.10376	-0.00544446	0.0196041	0.102079	-0.0552611	-0.026977	-0.030602	-0.0203751	-0.0468289	-0.0254672	0.0112552	0.173535	0.151243	-0.151243	0.188097	0.187011	0.189576	0.177783
Zotu51	Firmicutes	Negativicutes	Selenomonadales	Acidaminococcaceae	Phascolarctobacterium	succinatutens	p__Firmicutes	c__Clostridia	o__Clostridiales	f__Veillonellaceae	Phascolarctobacterium			-0.0280748	0.111706	0.222343	0.00780952	0.651311	0	0.00421259	0.807492	0.0169786	0.330087	-0.0280748	-0.0151423	-0.0230545	-0.0201477	-0.108329	0.0458841	-0.00849675	-0.0356169	0.0428788	0.00373178	0.0620131	0.0340384	-0.0279852	0.00814376	-0.0414741	-0.0212495	-0.0278405	-0.0381332	0.138592	0.0660699	-0.0660699	0.166883	0.125885	0.119836	0.232767
Zotu380	Firmicutes	Negativicutes	Selenomonadales	Veillonellaceae	Allisonella	histaminiformans	p__Firmicutes	c__Clostridia	o__Clostridiales	f__Veillonellaceae	Dialister			-0.0340608	0.0536211	0.129688	-0.0192818	0.275517	44	-0.0248037	0.162898	-0.0188358	0.291923	-0.0340608	-0.0165818	-0.0283243	-0.0256423	-0.164645	-0.00348496	-0.0166333	-0.0485548	-0.00291014	0.0370252	-0.00873157	0.104512	0.00438942	0.00319093	-0.0234547	0.0172392	0.0103994	-0.0095236	0.0543064	-0.040031	0.040031	0.131359	0.0873577	0.0806634	0.184302
Zotu302	Firmicutes	Negativicutes	Selenomonadales	Veillonellaceae	Anaerovibrio	NA	p__Firmicutes	c__Clostridia	o__Clostridiales	f__Veillonellaceae	Anaerovibrio			-0.023113	0.190406	0.330037	-0.0226045	0.190139	0	-0.0233307	0.175584	-0.0113643	0.512538	-0.023113	-0.0100411	-0.0441934	-0.0246781	-0.0680496	-0.0344317	-0.0457657	-0.0631224	-0.020487	-0.0174911	-0.0338425	-0.00586877	-0.0411533	-0.0194272	-0.0293711	-0.0398423	-0.0406771	-0.0199406	0.0254466	-0.0338393	0.0338393	0.0801746	0.0523794	0.0467044	0.109035
Zotu47	Firmicutes	Negativicutes	Selenomonadales	Veillonellaceae	Dialister	invisus	p__Firmicutes	c__Clostridia	o__Clostridiales	f__Veillonellaceae	Dialister			0.0543318	0.00207124	0.0136767	0.0519014	0.00250459	12	0.0591705	0.000570344	0.0461052	0.0077415	0.0543318	0.0436369	0.0287206	0.0226734	0.053407	-0.01397	-0.00636524	0.014487	-0.023779	0.0100093	-0.0124519	-0.0338779	0.0486042	0.0132195	0.0272421	0.0373968	-0.0169284	0.0185766	-0.0383382	0.0289323	-0.0289323	-0.0821361	-0.0444635	-0.0352256	-0.128943
Zotu28	Firmicutes	Negativicutes	Selenomonadales	Veillonellaceae	Dialister	NA	p__Firmicutes	c__Clostridia	o__Clostridiales	f__Veillonellaceae	Dialister			0.00613545	0.728188	0.816512	-0.0221744	0.211469	55	-0.0176265	0.320973	-0.0122699	0.492279	0.00613545	0.00279438	-0.0298056	-0.0159357	-0.0883288	-0.100383	-0.057507	-0.0832878	-0.0515373	-0.000745923	-0.13968	0.0678404	0.0104349	-0.00350905	-0.0262616	-0.0313526	0.0133239	-0.0221231	0.035212	-0.0666045	0.0666045	0.110633	0.060015	0.0437476	0.195669
Zotu113	Firmicutes	Negativicutes	Selenomonadales	Veillonellaceae	Dialister	NA	p__Firmicutes	c__Clostridia	o__Clostridiales	f__Veillonellaceae	Dialister			0.0101263	0.566235	0.692805	-0.0297489	0.0908444	44	-0.0266037	0.130024	-0.0202939	0.252108	0.0101263	0.0189799	-0.023902	0.00314872	-0.0304081	-0.0946542	-0.0213492	-0.0313924	-0.0443146	-0.0204224	-0.12467	0.0269248	0.0218378	-0.00108742	-0.0267293	0.0235366	0.0307699	-0.0333672	-0.0111904	-0.0795766	0.0795766	0.0520817	0.0224976	0.0140002	0.0869405
Zotu206	Firmicutes	Negativicutes	Selenomonadales	Veillonellaceae	Dialister	succinatiphilus	p__Firmicutes	c__Clostridia	o__Clostridiales	f__Veillonellaceae	Dialister			0.0108614	0.53839	0.672584	-0.00178684	0.917604	16	-0.00225104	0.896157	-0.00868527	0.61688	0.0108614	0.00038746	0.00160252	0.00638447	-0.0155801	-0.0255746	-0.0133134	-0.0218682	-0.0269488	-0.0414664	-0.0411987	0.0307686	-0.0272802	-0.00293131	-0.000646059	0.0436701	0.0129309	0.00460955	0.0198908	-0.02724	0.02724	0.0619362	0.0522409	0.0491275	0.0726276
Zotu160	Firmicutes	Negativicutes	Selenomonadales	Veillonellaceae	Dialister	succinatiphilus	p__Firmicutes	c__Clostridia	o__Clostridiales	f__Veillonellaceae	Dialister			0.0281736	0.11045	0.220901	0.00491614	0.775883	30	0.00497849	0.772717	0.00448161	0.796291	0.0281736	0.0111432	-0.0163182	-0.0137804	0.0194968	-0.0732746	-0.00600819	0.00411689	-0.0113475	-0.0251857	-0.0557695	0.01213	-0.00136445	-0.023348	0.0178277	0.0174542	0.0103644	-0.0218531	-0.00357171	-0.0349265	0.0349265	0.0272672	0.0244269	0.0192035	0.03773
Zotu56	Firmicutes	Negativicutes	Selenomonadales	Veillonellaceae	Megamonas	funiformis	p__Firmicutes	c__Clostridia	o__Clostridiales	f__Veillonellaceae	Megamonas			0.0025426	0.885483	0.932797	0.00127686	0.940484	45	-0.00233569	0.891249	0.00293497	0.864827	0.0025426	-0.0101203	0.0254582	0.0194858	-0.0164658	0.0286038	0.00484853	0.015332	0.00936323	-0.00260193	0.0189481	-0.00309888	-0.0468706	0.0526009	0.0125296	-0.0118121	0.0416579	-0.0149816	-0.0645208	-0.057491	0.057491	-0.0699655	-0.056113	-0.0573548	-0.0573184
Zotu140	Firmicutes	Negativicutes	Selenomonadales	Veillonellaceae	Megasphaera	massiliensis	p__Firmicutes	c__Clostridia	o__Clostridiales	f__Veillonellaceae	Megasphaera			0.00614261	0.727883	0.816512	0.00556572	0.745632	0	0.0035024	0.838224	-0.000477229	0.977999	0.00614261	0.0286739	0.0103072	-0.0362844	0.00165712	0.00725178	-0.0375725	-0.00964029	0.0593901	0.0195685	0.0299649	0.00909801	0.00467264	0.0267647	0.0618963	0.0145362	0.0322782	-0.0079491	-0.0525138	-0.0264689	0.0264689	-0.0528312	-0.0297394	-0.031438	-0.0617643
Zotu33	Firmicutes	Negativicutes	Selenomonadales	Veillonellaceae	Megasphaera	NA	p__Firmicutes	c__Clostridia	o__Clostridiales	f__Veillonellaceae	Megasphaera			0.00369555	0.834191	0.903707	-0.0240813	0.166035	43	-0.0250317	0.149718	-0.0193547	0.269619	0.00369555	-0.0103965	-0.0665563	-0.0328036	-0.025169	-0.0297559	-0.0741983	-0.0916335	-0.0203801	-0.0388805	-0.118858	0.0910226	-0.0235067	0.0145764	-0.000617535	0.0241855	0.0290257	-0.0222888	-0.0174155	-0.0595889	0.0595889	0.0241537	-0.00145136	-0.0019543	0.0834587
Zotu128	Firmicutes	Negativicutes	Selenomonadales	Veillonellaceae	Mitsuokella	jalaludinii	p__Firmicutes	c__Clostridia	o__Clostridiales	f__Veillonellaceae	Mitsuokella			-0.0063005	0.721176	0.814287	-0.0220357	0.211993	0	-0.0186072	0.292418	-0.0121976	0.493078	-0.0063005	0.00159464	-0.0234785	0.027077	-0.065677	-0.0311962	-0.051913	-0.0496503	-0.0385054	-0.00749946	-0.0904681	0.0562972	-0.0215534	-0.0207229	-0.00292491	0.0686568	0.0184239	-0.0334414	0.0841173	-0.0161644	0.0161644	0.152066	0.0953107	0.0879382	0.230075
Zotu269	Firmicutes	Negativicutes	Selenomonadales	Veillonellaceae	Mitsuokella	multacida	p__Firmicutes	c__Clostridia	o__Clostridiales	f__Veillonellaceae	Mitsuokella	Mitsuokellamultacida		-0.010041	0.569512	0.694771	0.00299988	0.861054	0	0.00662162	0.699126	0.0123528	0.473453	-0.010041	-0.00107045	-0.0389566	-0.00784477	-0.0700343	0.00637163	-0.0238925	-0.0350911	-0.0314771	-0.0141285	-0.0354941	0.03049	-0.0097044	0.00794401	-0.013287	-0.0114562	-0.0207997	0.0150821	0.0272872	-0.00565048	0.00565048	0.0567623	0.0367059	0.032778	0.0906204
Zotu198	Firmicutes	Negativicutes	Selenomonadales	Veillonellaceae	Mitsuokella	multacida	p__Firmicutes	c__Clostridia	o__Clostridiales	f__Veillonellaceae	Mitsuokella	Mitsuokella multacida		0.00881568	0.617524	0.733972	0.00625727	0.7201	0	0.0115792	0.507062	0.0244238	0.164756	0.00881568	-0.0023318	-0.0551273	-0.0192169	-0.0982449	-0.0312992	-0.0692525	-0.0818069	-0.064847	-0.0133841	-0.0966946	0.0486422	-0.0457615	-0.0116235	-0.00223163	0.0283881	-0.0103179	-0.0128147	0.0591904	-0.0306296	0.0306296	0.117858	0.0611758	0.0526023	0.202173
Zotu360	Firmicutes	Negativicutes	Selenomonadales	Veillonellaceae	Veillonella	NA	p__Firmicutes	c__Clostridia	o__Clostridiales	f__Veillonellaceae	Veillonella			0.0204705	0.246193	0.38215	0.040608	0.0253612	0	0.0448603	0.013665	0.0275588	0.136451	0.0204705	0.0220102	-0.0165327	-0.0479688	0.0109564	-0.00109749	-0.0969287	-0.154505	-0.113265	0.00340748	-0.0707425	0.0566739	-0.0283407	0.0282754	-0.0195516	-0.0290601	0.116045	0.0583612	-0.158795	-0.13644	0.13644	-0.169736	-0.151693	-0.156201	-0.183042
Zotu220	Firmicutes	Negativicutes	Selenomonadales	Veillonellaceae	Veillonella	NA	p__Firmicutes	c__Clostridia	o__Clostridiales	f__Veillonellaceae	Veillonella	Veillonella dispar		0.0238238	0.177126	0.315652	0.0333566	0.0541362	12	0.0324307	0.0615437	0.0077711	0.662105	0.0238238	0.0192649	0.0253575	-0.0128855	0.0228899	0.0530208	-0.0327078	-0.0590749	-0.0405677	0.0321244	-0.0105685	0.061633	0.0240726	0.0527706	0.0349284	0.0214137	0.178329	0.0413829	-0.163677	-0.127193	0.127193	-0.194825	-0.172944	-0.171074	-0.205843
Zotu338	Firmicutes	Negativicutes	Selenomonadales	Veillonellaceae	Veillonella	NA	p__Firmicutes	c__Clostridia	o__Clostridiales	f__Veillonellaceae	Veillonella	Veillonella dispar		0.0353511	0.0451727	0.114584	0.0392722	0.0234469	51	0.0398932	0.0213589	0.0198833	0.26014	0.0353511	0.0335761	0.0112431	-0.0145448	0.0135914	0.00833871	-0.068215	-0.092536	-0.0510006	0.0110886	-0.0291858	0.0393628	-0.00759613	0.023304	0.0235297	0.0527427	0.137406	0.0362978	-0.140942	-0.107299	0.107299	-0.164356	-0.142281	-0.143312	-0.180275
Zotu323	Proteobacteria	Alphaproteobacteria	Rhodospirillales	NA	NA	NA	p__Proteobacteria	c__Alphaproteobacteria	o__RF32	f__				-0.0697412	7.64676e-05	0.00138307	-0.0475343	0.00649321	0	-0.0448765	0.010056	-0.0411258	0.0192905	-0.0697412	-0.0703442	-0.0149715	0.0333219	0.0558875	0.0152152	0.0855855	0.12447	-0.0256748	0.0293222	0.104739	-0.0586541	0.00498362	-0.0531541	-0.00860573	-0.0207317	-0.0368947	-0.0303077	0.230754	0.237461	-0.237461	0.197136	0.196644	0.208334	0.190391
Zotu283	Proteobacteria	Alphaproteobacteria	Rhodospirillales	NA	NA	NA	p__Proteobacteria	c__Alphaproteobacteria	o__RF32	f__				-0.0557913	0.00156321	0.0106606	-0.026312	0.137612	0	-0.0241787	0.172619	-0.0116381	0.513675	-0.0557913	-0.0412044	0.0041463	0.0446139	0.0207433	0.089545	0.130284	0.162456	-0.0412435	0.0446227	0.136602	-0.091707	-0.0182102	-0.0418742	-0.0258963	-0.0273818	-0.0235546	-0.026688	0.283738	0.244039	-0.244039	0.281199	0.262796	0.267916	0.284556
Zotu261	Proteobacteria	Alphaproteobacteria	Rhodospirillales	NA	NA	NA	p__Proteobacteria	c__Alphaproteobacteria	o__RF32	f__				-0.0468954	0.00786549	0.0337324	-0.010331	0.560976	0	-0.00724384	0.683044	0.00668825	0.707767	-0.0468954	-0.00606554	0.0253457	0.0682425	0.00308196	0.100756	0.132881	0.163321	-0.0217708	0.0353271	0.141909	-0.0803686	-0.036925	-0.0285044	-0.0050777	-0.00658739	-0.0223437	-0.0135311	0.23551	0.231763	-0.231763	0.200299	0.190321	0.193229	0.203761
Zotu337	Proteobacteria	Alphaproteobacteria	Rhodospirillales	NA	NA	NA	p__Proteobacteria	c__Alphaproteobacteria	o__RF32	f__				-0.035143	0.0464546	0.115649	-0.000129005	0.994125	39	-0.000995676	0.954607	-0.00133155	0.939679	-0.035143	-0.0387667	-0.00571388	0.0367669	0.00997193	0.0692545	0.104072	0.117875	0.0198078	0.00477262	0.134995	-0.0705288	-0.012811	-0.0226294	-0.00687695	-0.0610558	-0.0274639	0.0103884	0.201402	0.215117	-0.215117	0.154141	0.149995	0.158637	0.143496
Zotu157	Proteobacteria	Deltaproteobacteria	Desulfovibrionales	Desulfovibrionaceae	Bilophila	wadsworthia	p__Proteobacteria	c__Deltaproteobacteria	o__Desulfovibrionales	f__Desulfovibrionaceae	Bilophila		1	0.00246128	0.889121	0.932797	-0.00696681	0.686092	0	-0.00556322	0.746585	-0.00529647	0.759872	0.00246128	-0.0124876	-0.00884745	0.0197531	0.117858	-0.0442498	0.0372054	0.0236385	-0.0307444	-0.0327565	0.0135102	-0.00924412	0.00575759	-0.0220924	0.0288294	-0.0247324	-0.0114691	-0.00529045	0.197793	0.22081	-0.22081	0.119923	0.132462	0.139294	0.084438
Zotu183	Proteobacteria	Deltaproteobacteria	Desulfovibrionales	Desulfovibrionaceae	Desulfovibrio	NA	p__Proteobacteria	c__Deltaproteobacteria	o__Desulfovibrionales	f__Desulfovibrionaceae	Desulfovibrio			-0.0801033	5.50274e-06	0.000311161	-0.0437036	0.0116648	0	-0.0428624	0.0132355	-0.0324832	0.0627243	-0.0801033	-0.0367507	-0.0331615	0.0085495	-0.0763302	0.0629504	0.0368482	0.0403961	-0.0260662	0.0238333	0.0786789	-0.0223896	-0.0459801	0.00849471	-0.0381095	0.00187174	-0.0250062	-0.0453678	0.254246	0.167389	-0.167389	0.281764	0.219701	0.213589	0.367423
Zotu255	Proteobacteria	Deltaproteobacteria	Desulfovibrionales	Desulfovibrionaceae	Desulfovibrio	NA	p__Proteobacteria	c__Deltaproteobacteria	o__Desulfovibrionales	f__Desulfovibrionaceae	Desulfovibrio	Desulfovibrio D168		-0.0450151	0.010738	0.0402432	-0.0355353	0.038773	0	-0.0363621	0.0341995	-0.0241597	0.163647	-0.0450151	-0.0223074	-0.0366987	-0.0296258	-0.0361614	0.0417517	-0.0411442	-0.033812	-0.00706056	-0.0298541	-0.033865	0.0175484	-0.0521105	-0.0418745	-0.0441991	0.0170514	-0.0100634	-0.0256278	0.125629	0.0732009	-0.0732009	0.150048	0.114669	0.109555	0.196771
Zotu362	Proteobacteria	Deltaproteobacteria	Desulfovibrionales	Desulfovibrionaceae	Desulfovibrio	piger	p__Proteobacteria	c__Deltaproteobacteria	o__Desulfovibrionales	f__Desulfovibrionaceae	Desulfovibrio			-0.0307038	0.0819322	0.17752	-0.00149452	0.932055	12	-0.00221834	0.899149	0.00654513	0.709936	-0.0307038	-0.0148567	0.0110174	0.0302546	-0.0252753	0.0521673	0.0988497	0.122738	-0.00255012	-0.00426703	0.110392	-0.0539443	-0.0172685	-0.0457733	-0.0209277	-0.0340407	-0.0253747	-0.0152681	0.200302	0.150134	-0.150134	0.227238	0.202949	0.204048	0.244
Zotu29	Proteobacteria	Gammaproteobacteria	Aeromonadales	Succinivibrionaceae	Succinivibrio	NA	p__Proteobacteria	c__Gammaproteobacteria	o__Aeromonadales	f__Succinivibrionaceae	Succinivibrio			-0.0104745	0.55296	0.684617	-0.020681	0.237742	34	-0.0230495	0.187725	-0.0185953	0.292043	-0.0104745	-0.00576344	-0.0576837	-0.0342151	-0.099592	-0.00332018	-0.0683954	-0.064737	0.00743339	0.00247222	-0.0785496	0.0476802	-0.0185998	0.00241472	-0.00111314	0.0107918	0.017124	-0.0257949	0.0227449	-0.0489001	0.0489001	0.0791237	0.0502922	0.0393441	0.158833
Zotu136	Proteobacteria	Gammaproteobacteria	Betaproteobacteriales	Burkholderiaceae	Parasutterella	excrementihominis	p__Proteobacteria	c__Betaproteobacteria	o__Burkholderiales	f__Alcaligenaceae	Sutterella			0.00972644	0.581666	0.70546	0.0253553	0.145137	0	0.027596	0.112854	0.0287477	0.101257	0.00972644	0.013553	0.0537904	0.0792501	0.0797763	-0.00656494	0.0824072	0.108075	0.00151288	-8.12796e-05	0.0931667	-0.0671378	-0.00970795	-0.0745358	-0.0137602	-0.0454953	0.0179897	0.0151145	0.185026	0.198638	-0.198638	0.150621	0.160862	0.167977	0.106523
Zotu116	Proteobacteria	Gammaproteobacteria	Betaproteobacteriales	Burkholderiaceae	Sutterella	NA	p__Proteobacteria	c__Betaproteobacteria	o__Burkholderiales	f__Alcaligenaceae	Sutterella			-0.0626469	0.00038226	0.00454343	-0.0202523	0.246579	0	-0.0300594	0.0862259	-0.0237191	0.179122	-0.0626469	-0.0453067	-0.0280013	-0.0052414	-0.085153	0.0123126	0.066211	0.0357732	0.0372848	0.0277937	0.161645	0.0124741	-0.0355602	-0.00105099	-0.0121983	-0.0455036	-0.0367811	-0.0413397	0.00497708	-0.0116672	0.0116672	0.0276356	0.027156	0.026746	0.0456277
Zotu262	Proteobacteria	Gammaproteobacteria	Betaproteobacteriales	Burkholderiaceae	Sutterella	NA	p__Proteobacteria	c__Betaproteobacteria	o__Burkholderiales	f__Alcaligenaceae	Sutterella			-0.0323607	0.0667271	0.151686	-0.0451504	0.00921737	0	-0.0406023	0.019075	-0.0231123	0.186741	-0.0323607	-0.0321945	-0.0717121	-0.0144227	-0.0477437	-0.0609697	-0.0572161	-0.054237	-0.0206574	-0.0456633	-0.0897189	0.0384586	-0.0423471	-0.0210779	-0.0670207	-0.0102397	-0.0502772	-0.0469131	0.108629	0.0317475	-0.0317475	0.146906	0.100046	0.0907209	0.203798
Zotu402	Proteobacteria	Gammaproteobacteria	Betaproteobacteriales	Burkholderiaceae	Sutterella	NA	p__Proteobacteria	c__Betaproteobacteria	o__Burkholderiales	f__Alcaligenaceae	Sutterella			-0.0305826	0.0831463	0.179217	-0.00254114	0.883127	0	-0.00649527	0.706718	-0.0107942	0.534618	-0.0305826	-0.0403237	-0.000860072	-0.00809027	0.00367514	0.125124	0.0104202	0.0406719	0.0184556	-0.00305861	0.0804437	-0.00441404	-0.00597885	0.0240209	0.0101588	-0.0151002	0.0322615	-0.0144248	0.150535	0.138296	-0.138296	0.143148	0.13675	0.139887	0.150278
Zotu306	Proteobacteria	Gammaproteobacteria	Betaproteobacteriales	Burkholderiaceae	Sutterella	NA	p__Proteobacteria	c__Betaproteobacteria	o__Burkholderiales	f__Alcaligenaceae	Sutterella			-0.0287009	0.103937	0.211951	-0.041962	0.0155117	0	-0.036881	0.0332444	-0.0222778	0.202498	-0.0287009	-0.0251499	-0.0501837	-0.0176396	-0.0494976	-0.0578293	-0.0449387	-0.0500061	-0.0369285	-0.0420665	-0.0830217	0.0296115	-0.0308972	0.000259413	-0.05229	0.00419885	-0.0487095	-0.0322761	0.105602	0.0239699	-0.0239699	0.145865	0.101695	0.0915993	0.208053
Zotu284	Proteobacteria	Gammaproteobacteria	Betaproteobacteriales	Burkholderiaceae	Sutterella	NA	p__Proteobacteria	c__Betaproteobacteria	o__Burkholderiales	f__Alcaligenaceae	Sutterella			-0.0147322	0.403982	0.545638	-0.0189884	0.273015	36	-0.0156411	0.366007	-0.0127364	0.465535	-0.0147322	-0.00608168	-0.0331966	-0.0437756	-0.0950975	-0.0273795	-0.0339309	-0.0642029	-0.0144762	-0.00670393	-0.0855515	0.0427122	-0.0183588	0.0364836	0.00075817	-0.035866	-0.0313274	-0.0123602	0.065941	-0.016639	0.016639	0.127018	0.0817228	0.0735883	0.200567
Zotu292	Proteobacteria	Gammaproteobacteria	Betaproteobacteriales	Burkholderiaceae	Sutterella	NA	p__Proteobacteria	c__Betaproteobacteria	o__Burkholderiales	f__Alcaligenaceae	Sutterella			0.0254055	0.150068	0.281209	-0.0143775	0.428361	0	-0.013745	0.448688	-0.00668045	0.714245	0.0254055	0.0331073	-0.0174613	0.00165073	-0.0686137	-0.078526	-0.00564063	0.00333312	-0.0106582	-0.00305289	-0.119449	0.0462179	-0.0224135	-0.0129121	-0.0110356	0.103479	0.0395407	-0.034623	0.00918598	-0.0776803	0.0776803	0.0782583	0.0433263	0.0327714	0.13899
Zotu355	Proteobacteria	Gammaproteobacteria	Betaproteobacteriales	Burkholderiaceae	Sutterella	NA	p__Proteobacteria	c__Betaproteobacteria	o__Burkholderiales	f__Alcaligenaceae	Sutterella			0.0375276	0.0334659	0.0959575	0.0264384	0.122941	3	0.0268739	0.116169	0.0194108	0.260426	0.0375276	0.0169312	0.0176542	-0.0233505	0.0641742	-0.00164476	-0.0168095	0.0125336	-0.0175281	-0.0395659	-0.0185053	0.0115439	0.0338923	0.0119625	0.00509849	0.0610995	0.0622689	-0.00757317	0.0463191	0.0342921	-0.0342921	0.0607775	0.0605323	0.0684389	0.0345833
Zotu307	Proteobacteria	Gammaproteobacteria	Betaproteobacteriales	Burkholderiaceae	Sutterella	wadsworthensis	p__Proteobacteria	c__Betaproteobacteria	o__Burkholderiales	f__Alcaligenaceae	Sutterella			-0.0565988	0.00133413	0.00935592	-0.0220213	0.202865	0	-0.0269648	0.119711	-0.019818	0.25629	-0.0565988	-0.0603407	-0.0265013	-0.0156985	-0.0891054	0.00257412	0.0397013	0.00634873	0.00175825	0.0147974	0.11935	0.0326469	-0.0212886	-0.00914068	0.00454559	-0.009215	-0.0190637	-0.0415694	-0.00408241	-0.0314771	0.0314771	0.0275926	0.0275935	0.0273276	0.0356357
Zotu112	Proteobacteria	Gammaproteobacteria	Betaproteobacteriales	Burkholderiaceae	Sutterella	wadsworthensis	p__Proteobacteria	c__Betaproteobacteria	o__Burkholderiales	f__Alcaligenaceae	Sutterella			-0.0258059	0.143746	0.27058	-0.0222091	0.202748	0	-0.0264829	0.128874	-0.0203699	0.247286	-0.0258059	-0.0152468	-0.00673103	-0.0173791	-0.0382808	-0.0323773	0.0455779	0.0227769	0.0556125	0.0330258	0.0920462	-0.0187871	-0.0561385	0.00102485	-0.00943844	0.00161951	-0.0119578	-0.0117786	-0.0346591	-0.0145773	0.0145773	-0.0510938	-0.0413481	-0.0354027	-0.0681428
Zotu53	Proteobacteria	Gammaproteobacteria	Enterobacteriales	Enterobacteriaceae	Escherichia/Shigella	NA	p__Proteobacteria	c__Gammaproteobacteria	o__Enterobacteriales	f__Enterobacteriaceae			1	0.0617644	0.000461943	0.00492739	0.0420841	0.0147379	0	0.0334326	0.0525541	0.0175908	0.317483	0.0617644	0.0591332	0.0270932	-0.0112675	0.0699352	0.0755698	-0.0896457	-0.0734259	-0.00807974	-0.0718858	-0.0772315	0.0578909	0.0296839	0.181389	0.0654287	0.0383324	0.0725304	0.0210204	0.000655203	0.00963354	-0.00963354	-0.021178	-0.0243994	-0.022503	0.00516882
Zotu102	Proteobacteria	Gammaproteobacteria	Enterobacteriales	Enterobacteriaceae	Klebsiella	NA	p__Proteobacteria	c__Gammaproteobacteria	o__Enterobacteriales	f__Enterobacteriaceae				0.0362766	0.0398294	0.109007	0.0353585	0.0440187	0	0.0377458	0.0312778	0.0130313	0.466224	0.0362766	0.0366415	-0.0131784	-0.0212142	0.0147316	0.0811911	-0.126899	-0.14724	-0.0284373	-0.0238827	-0.0937624	0.0488588	0.0389259	0.128672	0.0422371	0.047127	0.129765	0.0718943	-0.0769904	-0.0576971	0.0576971	-0.105963	-0.103892	-0.101593	-0.0825935
Zotu98	Proteobacteria	Gammaproteobacteria	Pasteurellales	Pasteurellaceae	Haemophilus	NA	p__Proteobacteria	c__Gammaproteobacteria	o__Pasteurellales	f__Pasteurellaceae	Haemophilus	Haemophilus parainfluenzae	1	-0.0207582	0.239617	0.377816	-0.0158771	0.382448	0	-0.00462374	0.800701	-0.0180859	0.333052	-0.0207582	-0.00415225	-0.0582621	-0.050743	0.00741082	-0.0504337	-0.0910127	-0.160166	-0.146146	0.0130995	-0.102227	0.033	-0.0213349	0.028528	-0.024345	-0.0100423	0.120911	0.00711397	-0.154052	-0.152288	0.152288	-0.153563	-0.145489	-0.150149	-0.152192
Zotu417	Spirochaetes	Spirochaetia	Spirochaetales	Spirochaetaceae	Treponema_2	NA	p__Spirochaetes	c__Spirochaetes	o__Spirochaetales	f__Spirochaetaceae	Treponema			0.00243734	0.890193	0.932797	-0.00249869	0.883857	0	-0.000177221	0.991727	0.0022552	0.895689	0.00243734	-0.00944115	-0.0310087	-0.0234599	-0.0408604	-0.0139829	0.0156111	-0.0209662	-0.0217647	0.00833269	-0.0199588	0.00109388	0.0218524	-0.000982258	-0.00914134	0.0362518	-0.0146291	0.0006943	0.0259842	0.00757578	-0.00757578	0.0468308	0.0371848	0.0403149	0.05837
Zotu260	Spirochaetes	Spirochaetia	Spirochaetales	Spirochaetaceae	Treponema_2	succinifaciens	p__Spirochaetes	c__Spirochaetes	o__Spirochaetales	f__Spirochaetaceae	Treponema			0.000416786	0.981165	0.984015	-0.00953062	0.57832	0	-0.0089671	0.600333	-0.00611246	0.722815	0.000416786	-0.00670351	-0.00867237	0.00878857	-0.0275601	-0.022438	-0.053753	-0.0510307	-0.0105594	-0.0453868	-0.0542628	0.00331955	-0.00719895	0.0177519	-0.0100238	0.0145849	-0.0229116	-0.0161574	0.0698269	0.0358915	-0.0358915	0.0775408	0.0528603	0.0502898	0.114454
Zotu369	Tenericutes	Mollicutes	Anaeroplasmatales	Anaeroplasmataceae	Anaeroplasma	NA	p__Tenericutes	c__Mollicutes	o__Anaeroplasmatales	f__Anaeroplasmataceae				-0.0452408	0.0103498	0.0395001	-0.022809	0.196102	16	-0.0213926	0.225779	-0.0100686	0.570857	-0.0452408	-0.0542774	-0.0124052	0.0554339	-0.0323038	0.0473688	0.118759	0.140655	-0.0501536	0.0328776	0.0856648	-0.106934	-0.0306743	-0.0664416	-0.0330193	-0.088243	-0.0294169	-0.0216433	0.262065	0.192637	-0.192637	0.259665	0.211424	0.202333	0.292168
Zotu273	Tenericutes	Mollicutes	Mollicutes_RF39	NA	NA	NA	p__Tenericutes	c__Mollicutes	o__RF39	f__				-0.0209254	0.235851	0.37448	-0.0185534	0.283244	0	-0.0132224	0.444283	-0.000966257	0.955871	-0.0209254	-0.0332844	-0.0611029	0.0477073	0.0046098	-0.0100161	0.0260008	0.0385171	-0.0565314	-0.00733658	-0.00219004	-0.0188014	-0.0190257	-0.0389095	-0.0440558	-0.0307261	-0.0563624	-0.0653016	0.329687	0.225719	-0.225719	0.359185	0.287003	0.285474	0.410449
Zotu242	Verrucomicrobia	Verrucomicrobiae	Verrucomicrobiales	Akkermansiaceae	Akkermansia	muciniphila	p__Verrucomicrobia	c__Verrucomicrobiae	o__Verrucomicrobiales	f__Verrucomicrobiaceae	Akkermansia	Akkermansiamuciniphila		-0.00914131	0.604592	0.722731	-0.00395342	0.817883	55	-0.00209304	0.902851	-0.00481696	0.780137	-0.00914131	0.00574069	0.0140972	0.00696514	0.0669284	-0.00256583	0.0275293	0.0310112	-0.0207398	-0.00354202	0.01814	-0.0251968	0.00385228	-0.0362673	0.0259708	-0.0287696	-0.00774123	-0.00347692	0.0794341	0.0677127	-0.0677127	0.0885583	0.0781434	0.0853481	0.0869688
Zotu31	Verrucomicrobia	Verrucomicrobiae	Verrucomicrobiales	Akkermansiaceae	Akkermansia	muciniphila	p__Verrucomicrobia	c__Verrucomicrobiae	o__Verrucomicrobiales	f__Verrucomicrobiaceae	Akkermansia	Akkermansiamuciniphila		0.0188532	0.285516	0.430912	0.0259529	0.137122	0	0.0313366	0.0726643	0.0375803	0.032588	0.0188532	-0.0144519	-0.00376583	0.0280815	0.114013	0.0312159	0.0830368	0.11557	-0.059634	-0.00824838	0.0314187	-0.0475141	0.00885545	-0.061237	-0.0412923	-0.0510756	-0.0377612	0.00195536	0.336854	0.307643	-0.307643	0.314735	0.284811	0.291646	0.349606

## Sheet: Supplementary data file 4
ASV_ID	Phylum	Class	Order	Family	genus	Species	Phylum (green genes)	Class (green genes)	Order (green genes)	Family (green genes)	Genus (green genes)	Species (green genes)	Core	Rho GHQ9	GHQ9 P-value	Unadjusted (model 0)	Model 1	Heterogeneity (I2) model 1	Model 2	Model 3	PHQ-9	Neuroticism	Life-time episodes	family history depr	Sex	Age	Education	Occupational level	smoker	total activiteity	Audit alcohol	BMI	GI diagnosis	Diabetes	Diarrhea (week)	CRP (mg/L)	PPI	antibiotics	Shannon	Simpson	invSimpson	Richness	Chao1	ACE	PD	PC02BC	PC03BC	PC04BC	PC05BC
Zotu138	Firmicutes	Clostridia	Clostridiales	Christensenellaceae	Christensenellaceae_R-7_group	NA	p__Firmicutes	c__Clostridia	o__Clostridiales	f__			1	-0.0922383	1.64202e-07	1	1	0	1	1	-0.0922383	-0.0865979	-0.0577248	0.0235434	0.0165678	-0.0513079	0.138393	0.128689	-0.0886232	0.0269393	0.0712031	-0.0596696	-0.0673416	-0.137386	-0.0683349	-0.0561405	-0.0812151	-0.0645621	0.446535	0.341735	-0.341735	0.44818	0.387278	0.388016	0.446002	-0.47082	0.222	0.0947008	0.0122058
Zotu110	Firmicutes	Clostridia	Clostridiales	Ruminococcaceae	Ruminococcaceae_UCG-005	NA	p__Firmicutes	c__Clostridia	o__Clostridiales	f__Ruminococcaceae				-0.0881022	5.72853e-07	1	1	0	1	1	-0.0881022	-0.0634665	-0.0757338	0.0382483	-0.0260394	-0.00282905	0.101386	0.124667	-0.113802	0.0232311	-0.00246452	-0.0592717	-0.0534216	-0.094118	-0.0706563	-0.0745569	-0.0812659	-0.0397674	0.565801	0.389672	-0.389672	0.619488	0.497185	0.486549	0.712657	-0.650972	-0.0307234	0.118637	0.0648689
Zotu324	Firmicutes	Clostridia	Clostridiales	Lachnospiraceae	Lachnospiraceae_FCS020_group	NA	p__Firmicutes	c__Clostridia	o__Clostridiales	f__Lachnospiraceae				-0.0833197	2.2702e-06	1	1	0	1	1	-0.0833197	-0.040669	-0.0349318	0.0224632	-0.09142	-0.0236139	0.0705357	0.046793	-0.0306195	0.0420392	0.0560383	-0.0332899	-0.0484223	-0.0900803	-0.0697732	-0.0612778	-0.0538822	-0.0560267	0.318215	0.214716	-0.214716	0.3333	0.279525	0.269826	0.351539	-0.338714	0.164497	0.000560226	-0.0528515
Zotu42	Firmicutes	Clostridia	Clostridiales	Christensenellaceae	Christensenellaceae_R-7_group	NA	p__Firmicutes	c__Clostridia	o__Clostridiales	f__			1	-0.0830856	2.42394e-06	1	1	0	1		-0.0830856	-0.0715988	-0.0376964	0.0307899	0.0363001	-0.0153637	0.186714	0.184701	-0.136772	0.050196	0.0647859	-0.119958	-0.0638695	-0.0957825	-0.0757242	-0.132518	-0.054623	-0.0546249	0.547482	0.436171	-0.436171	0.533521	0.458588	0.458073	0.567076	-0.597486	0.154423	0.18567	0.0554271
Zotu34	Firmicutes	Clostridia	Clostridiales	Lachnospiraceae	Blautia	obeum	p__Firmicutes	c__Clostridia	o__Clostridiales	f__Lachnospiraceae	Blautia	Blautia obeum	1	-0.0829588	2.5114e-06	1	1	0	1	1	-0.0829588	-0.0830918	0.0039764	0.0619186	0.0380344	0.040334	0.132618	0.127875	-0.0246557	0.0502519	0.107703	-0.0720968	-0.000131657	-0.0904184	-0.0272195	-0.0551448	-0.0255657	-0.0444538	0.324044	0.311775	-0.311775	0.269514	0.273263	0.282084	0.180778	-0.240707	0.395205	0.0157305	0.157977
Zotu294	Firmicutes	Clostridia	Clostridiales	Lachnospiraceae	Lachnospiraceae_NK4A136_group	NA	p__Firmicutes	c__Clostridia	o__Clostridiales	f__				-0.082354	2.9717e-06	1	1	17	1	1	-0.082354	-0.0563399	-0.00759168	0.00410471	-0.0170591	0.0454863	0.0846196	0.0996361	-0.0700037	0.0451614	0.0586671	-0.0379765	-0.0392746	-0.107461	-0.0715919	-0.105534	-0.0379087	-0.0543839	0.285596	0.197966	-0.197966	0.297454	0.245604	0.240222	0.291749	-0.218317	0.119752	0.0133135	0.198375
Zotu183	Proteobacteria	Deltaproteobacteria	Desulfovibrionales	Desulfovibrionaceae	Desulfovibrio	NA	p__Proteobacteria	c__Deltaproteobacteria	o__Desulfovibrionales	f__Desulfovibrionaceae	Desulfovibrio			-0.0801033	5.50274e-06	1	1	0	1		-0.0801033	-0.0367507	-0.0331615	0.0085495	-0.0763302	0.0629504	0.0368482	0.0403961	-0.0260662	0.0238333	0.0786789	-0.0223896	-0.0459801	0.00849471	-0.0381095	0.00187174	-0.0250062	-0.0453678	0.254246	0.167389	-0.167389	0.281764	0.219701	0.213589	0.367423	-0.263918	-0.0853498	-0.0446621	0.0553516
Zotu190	Firmicutes	Clostridia	Clostridiales	Ruminococcaceae	Ruminococcaceae_NK4A214_group	NA	p__Firmicutes	c__Clostridia	o__Clostridiales	f__Ruminococcaceae				-0.0782492	9.03249e-06	1	1	12			-0.0782492	-0.0506945	-0.0226003	0.00412289	-0.0503342	0.0175352	0.0550687	0.0180032	-0.0270387	0.0327341	0.0492121	-0.030207	-0.0414074	-0.0127987	-0.0577894	-0.0713704	-0.0603607	-0.0197499	0.347795	0.256389	-0.256389	0.342333	0.279758	0.270492	0.3816	-0.379762	0.0779653	0.0283175	0.0439517
Zotu36	Firmicutes	Clostridia	Clostridiales	Lachnospiraceae	Lachnospiraceae_ND3007_group	NA	p__Firmicutes	c__Clostridia	o__Clostridiales	f__			1	-0.0761761	1.55203e-05	1	1	26	1		-0.0761761	-0.103683	0.00990233	0.0476499	0.0268605	0.0117223	0.167018	0.153344	-0.0329321	0.0640975	0.165081	-0.113711	-0.00653475	-0.125089	-0.0652562	-0.0704519	-0.0639111	-0.0482398	0.351215	0.390365	-0.390365	0.252629	0.280702	0.293976	0.126755	-0.2251	0.482798	0.0116465	0.0719525
Zotu347	Firmicutes	Clostridia	Clostridiales	Christensenellaceae	Christensenellaceae_R-7_group	NA	p__Firmicutes	c__Clostridia	o__Clostridiales	f__Christensenellaceae				-0.0755453	1.82505e-05	1	1	31	1		-0.0755453	-0.0502882	-0.0528743	0.00748261	-0.060831	0.0221121	0.0400044	0.0537144	-0.093182	0.0287411	-0.0274975	-0.01861	-0.0352924	-0.0504802	-0.0556471	-0.0829392	-0.0476835	-0.0401215	0.418058	0.268929	-0.268929	0.454373	0.344804	0.329162	0.57084	-0.479617	-0.111865	-0.0156051	0.0674721
Zotu54	Firmicutes	Erysipelotrichia	Erysipelotrichales	Erysipelotrichaceae	Erysipelotrichaceae_UCG-003	NA	p__Firmicutes	c__Erysipelotrichi	o__Erysipelotrichales	f__Erysipelotrichaceae			1	-0.0750816	2.05428e-05	1	1	53	1		-0.0750816	-0.0784107	0.0271774	0.0433681	0.0109764	-0.00765613	0.157896	0.145295	0.0363661	0.02711	0.191753	-0.11922	-0.0218121	-0.144021	-0.0380655	-0.09678	-0.110224	-0.0667642	0.165191	0.197326	-0.197326	0.108351	0.138463	0.151812	0.00789833	-0.0101054	0.390453	0.110191	0.13754
Zotu374	Firmicutes	Clostridia	Clostridiales	Lachnospiraceae	Marvinbryantia	NA	p__Firmicutes	c__Clostridia	o__Clostridiales	f__Lachnospiraceae				-0.0735149	3.04879e-05	1	1	0	1		-0.0735149	-0.0568508	-0.00755172	0.0281906	-0.0622818	-0.014589	0.120485	0.102646	-0.0913384	0.0291348	0.0248461	-0.0749213	-0.0530945	-0.0731995	-0.0716975	-0.11053	-0.031564	-0.0686898	0.387148	0.260707	-0.260707	0.407311	0.324982	0.309494	0.427277	-0.416399	0.13196	-0.0160853	0.125659
Zotu37	Firmicutes	Clostridia	Clostridiales	Ruminococcaceae	Ruminococcaceae_UCG-002	NA	p__Firmicutes	c__Clostridia	o__Clostridiales	f__Ruminococcaceae			1	-0.0734958	3.06335e-05	1	1	0	1		-0.0734958	-0.039416	-0.0308353	0.0444771	0.012967	-0.0179675	0.119182	0.115621	-0.110636	0.0191714	0.0163764	-0.078282	-0.0634501	-0.0985178	-0.0811231	-0.102082	-0.0705464	-0.0391865	0.628008	0.462889	-0.462889	0.641488	0.519578	0.510991	0.734913	-0.728335	-0.0586165	0.128485	0.0755381
Zotu41	Firmicutes	Clostridia	Clostridiales	Lachnospiraceae	NA	NA	p__Firmicutes	c__Clostridia	o__Clostridiales	f__Lachnospiraceae	[Ruminococcus]		1	-0.0726916	3.74016e-05	1	1	0	1	1	-0.0726916	-0.0626597	-0.0421476	-0.0107058	-0.12055	-0.0553754	0.0512688	0.00784919	0.0762288	-0.00373779	0.0849893	-0.00395764	-0.0468688	-0.0368727	-0.0381051	-0.0494917	-0.0658093	-0.0624871	0.103197	0.0816289	-0.0816289	0.113816	0.120685	0.120305	0.0862261	-0.0188687	0.170043	-0.129994	0.0181328
Zotu334	Firmicutes	Clostridia	Clostridiales	Peptococcaceae	Peptococcus	NA	p__Firmicutes	c__Clostridia	o__Clostridiales	f__Peptococcaceae	Peptococcus			-0.07181	4.64435e-05	1	1	0	1	1	-0.07181	-0.0409032	-0.0534526	-0.0173995	-0.0284823	0.0595346	-0.00968999	-0.015417	0.00186215	0.0375518	0.0124382	0.00533868	-0.052273	0.0103775	-0.0329965	-0.0121912	-0.0185013	-0.0348799	0.134114	0.0848903	-0.0848903	0.158118	0.123203	0.121694	0.218668	-0.1409	-0.0452332	-0.0244553	-0.0815016
Zotu247	Firmicutes	Clostridia	Clostridiales	Ruminococcaceae	Ruminococcaceae_UCG-014	NA	p__Firmicutes	c__Clostridia	o__Clostridiales	f__				-0.0711984	5.38948e-05	1	1	0	1		-0.0711984	-0.0547062	-0.0241071	0.0372839	-0.0338344	0.0385055	0.0769347	0.0825919	-0.0635802	0.0128157	0.0395045	-0.0570231	-0.0318769	-0.0659121	-0.0383808	-0.121485	-0.0503975	-0.0574686	0.313598	0.211329	-0.211329	0.332823	0.263897	0.255971	0.36506	-0.294602	0.0629415	0.0262276	0.123405
Zotu341	Firmicutes	Clostridia	Clostridiales	Lachnospiraceae	Marvinbryantia	NA	p__Firmicutes	c__Clostridia	o__Clostridiales	f__Lachnospiraceae				-0.0710718	5.55723e-05	1	1	6	1	1	-0.0710718	-0.0556007	-0.0280058	0.0396214	0.00589498	-0.021378	0.145661	0.150875	-0.102461	0.0142184	-0.0152267	-0.0511924	-0.0149935	-0.082036	-0.0385311	-0.0289398	-0.0269066	-0.0362424	0.449305	0.334405	-0.334405	0.441055	0.357902	0.356295	0.467757	-0.49142	0.1121	0.0753197	0.0698151
Zotu310	Cyanobacteria	Melainabacteria	Gastranaerophilales	NA	NA	NA	p__Cyanobacteria	c__4C0d-2	o__YS2	f__				-0.0706056	6.21862e-05	1		0			-0.0706056	-0.0694589	0.00301553	0.106041	0.0207283	0.0707215	0.150247	0.190885	0.0418429	0.0423312	0.186307	-0.106347	-0.0303936	-0.0561935	-0.0322917	-0.0893184	-0.0536561	-0.0256892	0.290935	0.260083	-0.260083	0.280574	0.263218	0.270736	0.267496	-0.22627	0.1395	0.141186	0.199356
Zotu86	Firmicutes	Clostridia	Clostridiales	Lachnospiraceae	Lachnospiraceae_NK4A136_group	NA	p__Firmicutes	c__Clostridia	o__Clostridiales	f__Lachnospiraceae			1	-0.0705438	6.31178e-05	1	1	0	1		-0.0705438	-0.0451952	-0.00623814	0.0314796	0.0345291	0.0165537	0.105318	0.0740314	-0.0804585	0.0401831	0.0765553	-0.0494113	-0.00234652	-0.093474	-0.0602608	-0.0505869	-0.0181317	-0.0571359	0.257024	0.215209	-0.215209	0.242873	0.243951	0.249716	0.194955	-0.170959	0.286306	0.0375443	0.177425
Zotu323	Proteobacteria	Alphaproteobacteria	Rhodospirillales	NA	NA	NA	p__Proteobacteria	c__Alphaproteobacteria	o__RF32	f__				-0.0697412	7.64676e-05	1	1	0	1	1	-0.0697412	-0.0703442	-0.0149715	0.0333219	0.0558875	0.0152152	0.0855855	0.12447	-0.0256748	0.0293222	0.104739	-0.0586541	0.00498362	-0.0531541	-0.00860573	-0.0207317	-0.0368947	-0.0303077	0.230754	0.237461	-0.237461	0.197136	0.196644	0.208334	0.190391	-0.166422	0.116852	0.142339	0.162575
Zotu311	Firmicutes	Clostridia	Clostridiales	Lachnospiraceae	GCA-900066575	NA	p__Firmicutes	c__Clostridia	o__Clostridiales	f__Lachnospiraceae	Coprococcus		1	-0.068661	9.86855e-05	1	1	0	1	1	-0.068661	-0.0659651	-0.0228819	0.0432994	-0.0265145	-0.0336902	0.129758	0.118912	-0.0620309	0.0275702	0.0422701	0.00541445	-0.0322396	-0.111468	-0.0755179	-0.0286513	-0.0441134	-0.0412422	0.308491	0.204629	-0.204629	0.330908	0.286337	0.283583	0.30341	-0.293752	0.38707	0.0113431	0.108205
Zotu267	Firmicutes	Clostridia	Clostridiales	Lachnospiraceae	Marvinbryantia	NA	p__Firmicutes	c__Clostridia	o__Clostridiales	f__Lachnospiraceae			1	-0.0679044	0.000117736	1	1	0			-0.0679044	-0.0521115	-0.0220911	0.0504553	-0.000581717	-0.0161325	0.144032	0.118374	-0.0666463	0.0347502	0.0814096	-0.0558246	-0.0669615	-0.0404947	-0.0680449	-0.142052	-0.0452139	-0.0582283	0.448286	0.362701	-0.362701	0.421794	0.360035	0.354624	0.441906	-0.470163	0.0925091	0.0483012	0.00521195
Zotu272	Bacteroidetes	Bacteroidia	Bacteroidales	Prevotellaceae	NA	NA	p__Bacteroidetes	c__Bacteroidia	o__Bacteroidales	f__Prevotellaceae	Prevotella			-0.0673632	0.000133433	1	1	0	1	1	-0.0673632	-0.0275127	-0.0164825	0.0159227	0.00107309	0.0487968	0.03657	0.0655099	-0.00285385	0.0273181	0.0861908	-0.0110826	-0.0230027	-0.0505927	-0.0291627	-0.0439667	-0.00311324	-0.0212275	0.136881	0.1092	-0.1092	0.147863	0.127134	0.126563	0.168884	-0.123672	-0.00340175	0.0284961	0.00262062
Zotu385	Firmicutes	Clostridia	Clostridiales	Ruminococcaceae	Ruminococcaceae_NK4A214_group	NA	p__Firmicutes	c__Clostridia	o__Clostridiales	f__				-0.0666112	0.000158542	1	1	0	1		-0.0666112	-0.0519916	-0.0572511	0.00580728	-0.0448374	-0.00831078	0.0639758	0.0532857	-0.0785341	0.00793976	-0.0174417	-0.02979	-0.052286	-0.0534901	-0.0775226	-0.0939511	-0.0838918	-0.0624362	0.427921	0.282813	-0.282813	0.455924	0.351136	0.33595	0.544666	-0.481081	-0.0926923	-0.0222256	0.0445139
Zotu173	Bacteroidetes	Bacteroidia	Bacteroidales	Rikenellaceae	Alistipes	shahii	p__Bacteroidetes	c__Bacteroidia	o__Bacteroidales	f__Rikenellaceae			1	-0.0664663	0.000163865	1	1	0			-0.0664663	-0.0518514	-0.000821528	0.0514777	0.101248	0.00371655	0.13396	0.124549	-0.0664573	-0.00369182	0.106207	-0.118993	-0.00728255	-0.080735	-0.0389228	-0.100749	-0.0265443	-0.0291149	0.445801	0.414269	-0.414269	0.35622	0.317088	0.320903	0.357077	-0.451956	0.109472	0.260844	0.104933
Zotu158	Firmicutes	Clostridia	Clostridiales	Ruminococcaceae	Subdoligranulum	NA	p__Firmicutes	c__Clostridia	o__Clostridiales	f__Ruminococcaceae				-0.0663404	0.000168625	1		0			-0.0663404	-0.0594151	-0.00521445	-0.00363924	0.0249574	0.00477455	0.075053	0.0518597	-0.0536339	0.0442895	0.108532	-0.00874732	-0.0500639	-0.0870793	-0.0256898	-0.0783985	-0.057288	-0.0560574	0.242349	0.201637	-0.201637	0.225789	0.207941	0.205647	0.185319	-0.232118	0.32999	0.0109633	0.0172356
Zotu166	Firmicutes	Clostridia	Clostridiales	Christensenellaceae	Christensenellaceae_R-7_group	NA	p__Firmicutes	c__Clostridia	o__Clostridiales	f__				-0.0658863	0.000186899	1	1	0	1		-0.0658863	-0.0524227	-0.0536127	0.0200232	-0.0140148	-0.00904034	0.092997	0.10356	-0.0657395	0.012265	0.0144411	-0.0315916	-0.0368761	-0.0638661	-0.042719	-0.0859019	-0.0565787	-0.0591755	0.462882	0.330456	-0.330456	0.480467	0.391049	0.379999	0.555134	-0.526453	0.00948871	0.0821319	0.0470121
Zotu196	Actinobacteria	Coriobacteriia	Coriobacteriales	Eggerthellaceae	Senegalimassilia	anaerobia	p__Actinobacteria	c__Coriobacteriia	o__Coriobacteriales	f__Coriobacteriaceae				-0.0658801	0.000187158	1		0			-0.0658801	-0.0432435	-0.0394991	0.0153723	-0.0491018	0.0159812	0.0327438	0.0246884	6.69403e-05	0.0369458	0.0694335	-0.0386091	-0.0408323	-0.0740075	-0.00222538	-0.0700276	-0.016968	-0.0653314	0.288044	0.216432	-0.216432	0.271151	0.219215	0.215695	0.307401	-0.300052	0.0408606	-0.0311568	-0.035818
Zotu281	Firmicutes	Clostridia	Clostridiales	Ruminococcaceae	Ruminiclostridium_9	NA	p__Firmicutes	c__Clostridia	o__Clostridiales	f__Ruminococcaceae				-0.0658489	0.000188482	1	1	38	1		-0.0658489	-0.0436614	-0.044224	0.0544422	0.0102875	-0.0239538	0.140455	0.133694	-0.079472	0.0498818	0.052614	-0.115904	-0.0536248	-0.0936568	-0.0661515	-0.12488	-0.0687698	-0.0454975	0.526539	0.395007	-0.395007	0.549867	0.451872	0.449846	0.615875	-0.597515	-0.00876237	0.145852	-0.0242566
Zotu245	Firmicutes	Clostridia	Clostridiales	Ruminococcaceae	NA	NA	p__Firmicutes	c__Clostridia	o__Clostridiales	f__Ruminococcaceae				-0.0644999	0.00025487	1	1	0			-0.0644999	-0.0509467	-0.0555495	-0.00194421	-0.0267807	0.0190346	0.0486439	0.0628427	-0.0685659	-0.00562796	-0.0255956	-0.0391449	-0.055906	-0.0689227	-0.064776	-0.0799467	-0.0690742	-0.051632	0.547829	0.395665	-0.395665	0.563084	0.447087	0.437051	0.659246	-0.630974	-0.0905206	0.0462253	0.0373863
Zotu91	Firmicutes	Clostridia	Clostridiales	Lachnospiraceae	NA	NA	p__Firmicutes	c__Clostridia	o__Clostridiales	f__Lachnospiraceae			1	-0.0633202	0.000330312	1	1	0	1	1	-0.0633202	-0.0644586	0.00571654	0.0143512	-0.0669966	-0.0532284	0.131757	0.11852	-0.0378152	0.0419209	0.0880741	0.00739015	-0.0264627	-0.0957959	-0.0154661	-0.0465141	-0.0396183	-0.0718512	0.226992	0.175318	-0.175318	0.225076	0.205632	0.208443	0.201786	-0.177678	0.268756	-0.0318945	-0.0090192
Zotu116	Proteobacteria	Gammaproteobacteria	Betaproteobacteriales	Burkholderiaceae	Sutterella	NA	p__Proteobacteria	c__Betaproteobacteria	o__Burkholderiales	f__Alcaligenaceae	Sutterella			-0.0626469	0.00038226	1		0			-0.0626469	-0.0453067	-0.0280013	-0.0052414	-0.085153	0.0123126	0.066211	0.0357732	0.0372848	0.0277937	0.161645	0.0124741	-0.0355602	-0.00105099	-0.0121983	-0.0455036	-0.0367811	-0.0413397	0.00497708	-0.0116672	0.0116672	0.0276356	0.027156	0.026746	0.0456277	0.0473135	0.0902326	0.0138288	0.0786629
Zotu322	Firmicutes	Clostridia	Clostridiales	Ruminococcaceae	NA	NA	p__Firmicutes	c__Clostridia	o__Clostridiales	f__Ruminococcaceae				-0.0625107	0.000393655	1	1	41			-0.0625107	-0.0461384	-0.0571242	0.0105652	-0.0270687	-0.0196899	0.0831164	0.083825	-0.0835428	0.0305515	-0.00240961	-0.0667518	-0.0526342	-0.0780029	-0.0859498	-0.084555	-0.0852845	-0.0546081	0.473288	0.329067	-0.329067	0.499913	0.397786	0.385869	0.57867	-0.546948	-0.0769947	0.040649	-0.00198513
Zotu301	Firmicutes	Clostridia	Clostridiales	Ruminococcaceae	Ruminococcaceae_UCG-003	NA	p__Firmicutes	c__Clostridia	o__Clostridiales	f__Ruminococcaceae	Oscillospira			-0.0622058	0.000420332	1	1	0	1		-0.0622058	-0.0565106	-0.064592	-0.0250091	-0.0835942	-0.0746709	0.0412291	0.0115902	-0.120311	-0.00281633	-0.0747662	0.0261576	-0.0609061	-0.0743314	-0.0858092	-0.0391004	-0.0457098	-0.0582273	0.277248	0.125474	-0.125474	0.339623	0.261151	0.246259	0.364434	-0.328192	0.1636	-0.0443331	0.0952757
Zotu238	Firmicutes	Clostridia	Clostridiales	Lachnospiraceae	NA	NA	p__Firmicutes	c__Clostridia	o__Clostridiales	f__Lachnospiraceae			1	-0.0620062	0.000438694	1		14			-0.0620062	-0.0659856	0.00855349	0.0430251	-0.0314672	0.00935535	0.132246	0.133307	-0.0136654	0.0575213	0.130284	-0.0125753	-0.0286194	-0.0868354	-0.00730295	-0.0521268	-0.0404055	-0.0533026	0.222698	0.185993	-0.185993	0.19601	0.19556	0.200218	0.119009	-0.112077	0.477444	-0.00639922	0.185183
Zotu179	Actinobacteria	Coriobacteriia	Coriobacteriales	Eggerthellaceae	NA	NA	p__Actinobacteria	c__Coriobacteriia	o__Coriobacteriales	f__Coriobacteriaceae				-0.0613436	0.000505168	1	1	0	1		-0.0613436	-0.0649761	-0.00558464	0.0673511	-0.0826605	0.0321859	0.137307	0.197877	0.0307951	0.0805497	0.12422	-0.0800563	-0.0479436	-0.0780707	-0.0552876	-0.00293044	-0.00895488	-0.0699324	0.329997	0.216124	-0.216124	0.36371	0.290015	0.280553	0.435	-0.356049	0.0348636	0.0550956	-0.0315853
Zotu146	Firmicutes	Clostridia	Clostridiales	Ruminococcaceae	Ruminiclostridium_5	NA	p__Firmicutes	c__Clostridia	o__Clostridiales	f__Ruminococcaceae	Ruminococcus		1	-0.0611211	0.00052952	1		14			-0.0611211	-0.0545615	0.00650949	0.0725658	0.0243104	0.000833984	0.19507	0.205095	-0.0392738	0.0433263	0.149169	-0.0836033	-0.0558554	-0.138448	-0.0723752	-0.0584545	-0.0574848	-0.0222419	0.521735	0.434346	-0.434346	0.498087	0.434031	0.434036	0.5211	-0.556145	0.110747	0.121203	-0.0300108
Zotu392	Firmicutes	Clostridia	Clostridiales	Ruminococcaceae	Ruminococcaceae_UCG-005	NA	p__Firmicutes	c__Clostridia	o__Clostridiales	f__Ruminococcaceae				-0.0608848	0.00055657	1	1	0			-0.0608848	-0.0375522	-0.0307743	0.0335701	-0.0104236	-0.0418601	0.0992912	0.0949356	-0.07471	0.01291	0.0306132	-0.0449225	-0.0420875	-0.0717309	-0.060911	-0.0411675	-0.0770193	-0.0531795	0.467893	0.332466	-0.332466	0.47825	0.378949	0.369427	0.536125	-0.543811	0.0688934	0.0712936	0.0477897
Zotu326	Firmicutes	Clostridia	Clostridiales	Christensenellaceae	Christensenellaceae_R-7_group	NA	p__Firmicutes	c__Clostridia	o__Clostridiales	f__				-0.0608526	0.000560356	1		0			-0.0608526	-0.0398488	-0.0308963	-0.0170518	-0.0489651	0.00264342	0.0578025	0.0296921	-0.0864706	0.0159192	0.0153381	-0.0171951	-0.0428258	-0.0434705	-0.0437029	-0.149888	-0.0860386	-0.0450868	0.386139	0.269715	-0.269715	0.410884	0.32439	0.313012	0.473193	-0.424972	-0.0344366	-0.0171519	0.0514725
Zotu193	Firmicutes	Clostridia	Clostridiales	Ruminococcaceae	Ruminococcus_1	NA	p__Firmicutes	c__Clostridia	o__Clostridiales	f__Ruminococcaceae				-0.0606118	0.000589429	1	1	39	1	1	-0.0606118	-0.0659494	-0.0627029	0.00159714	0.00688739	-0.0412969	0.0392937	0.0491403	-0.0763865	-0.0106949	-0.0398854	-0.0592132	-0.0189798	-0.0802218	-0.0413295	-0.0351997	-0.0555128	-0.00733589	0.238273	0.17497	-0.17497	0.2355	0.200261	0.193376	0.269782	-0.264086	-0.00782457	0.0689756	0.0716611
Zotu394	Firmicutes	Clostridia	Clostridiales	Ruminococcaceae	Ruminococcus_1	NA	p__Firmicutes	c__Clostridia	o__Clostridiales	f__Ruminococcaceae	Ruminococcus			-0.0605703	0.000594578	1	1	0	1	1	-0.0605703	-0.0296045	-0.0502923	-0.00857972	-0.0201085	-0.00618905	0.00196952	0.0112435	-0.0456132	0.0118657	-0.0240553	-0.0238943	-0.0348858	-0.0266879	-0.0344397	-0.087831	-0.0341062	-0.0241729	0.174798	0.116378	-0.116378	0.200813	0.166877	0.16539	0.219757	-0.173055	-0.0201327	0.0235873	0.0496656
Zotu407	Firmicutes	Clostridia	Clostridiales	Ruminococcaceae	Ruminococcaceae_UCG-010	NA	p__Firmicutes	c__Clostridia	o__Clostridiales	f__Ruminococcaceae				-0.0601296	0.000651914	1	1	21			-0.0601296	-0.0584721	-0.048545	0.0161992	-0.0245943	0.0103141	0.0716784	0.0585935	-0.0778432	0.0258641	0.0274438	-0.0625624	-0.0459362	-0.056328	-0.0649394	-0.0696755	-0.0538084	-0.00596226	0.4221	0.304342	-0.304342	0.441622	0.349318	0.337458	0.533418	-0.459598	-0.12024	0.0115139	0.0771891
Zotu200	Firmicutes	Clostridia	Clostridiales	Ruminococcaceae	Intestinimonas	NA	p__Firmicutes	c__Clostridia	o__Clostridiales	f__Ruminococcaceae	Oscillospira			-0.0590137	0.000820854	1	1	0	1		-0.0590137	-0.0750365	-0.0580142	-0.0150108	-0.091634	-0.0105383	0.0307635	0.018622	-0.03664	-0.00015992	-0.012004	0.00577707	-0.0456126	-0.0229985	-0.0631246	-0.0847965	-0.0633123	-0.0571897	0.349864	0.233622	-0.233622	0.365478	0.276548	0.260325	0.45445	-0.403163	-0.0701783	-0.0482856	-0.0127342
Zotu134	Firmicutes	Clostridia	Clostridiales	Lachnospiraceae	NA	NA	p__Firmicutes	c__Clostridia	o__Clostridiales	f__Lachnospiraceae				-0.0587281	0.00087018	1		0			-0.0587281	-0.0786394	0.00282333	0.0498979	0.0226321	0.0214623	0.142586	0.153233	-0.00628485	0.0338197	0.110037	-0.0859542	-0.0324772	-0.118859	-0.0505265	-0.092396	-0.0429602	-0.0242592	0.20945	0.176749	-0.176749	0.208917	0.206681	0.211301	0.160958	-0.137127	0.25318	0.137575	0.132676
Zotu70	Bacteroidetes	Bacteroidia	Bacteroidales	Bacteroidaceae	Bacteroides	massiliensis	p__Bacteroidetes	c__Bacteroidia	o__Bacteroidales	f__Bacteroidaceae	Bacteroides			-0.0585622	0.000900091	1		0			-0.0585622	-0.0513786	-0.000371523	0.0408161	-0.0189668	0.0512452	0.121799	0.147139	0.0228135	0.00982882	0.14715	-0.0755746	-0.0107335	-0.0195648	-0.0145812	0.0132064	-0.00408204	-0.0100594	0.181168	0.178116	-0.178116	0.15958	0.152441	0.157657	0.141868	-0.12293	0.158027	0.181877	0.0955226
Zotu75	Firmicutes	Clostridia	Clostridiales	Lachnospiraceae	Lachnospira	NA	p__Firmicutes	c__Clostridia	o__Clostridiales	f__Lachnospiraceae	Lachnospira		1	-0.0585582	0.000900827	1	1	0			-0.0585582	-0.0429093	-0.0124491	-0.00728987	0.0440065	0.0317116	0.0789294	0.0871878	-0.0933803	0.0416794	0.0189489	-0.0809593	-0.00859166	-0.0754651	-0.0589333	-0.0499765	-0.00379543	-0.0236402	0.253872	0.225737	-0.225737	0.226218	0.22898	0.236547	0.163237	-0.191503	0.31448	0.0421934	0.135732
Zotu88	Firmicutes	Clostridia	Clostridiales	Ruminococcaceae	Ruminiclostridium_6	NA	p__Firmicutes	c__Clostridia	o__Clostridiales	f__Ruminococcaceae	Ruminococcus			-0.0584726	0.000916632	1		0			-0.0584726	-0.0491809	-0.0115682	0.0484067	0.00296676	0.0145892	0.15648	0.153396	-0.0561376	0.0162942	0.126265	-0.104832	-0.0265796	-0.0918122	-0.0670536	-0.117435	-0.0277525	0.0104105	0.518201	0.410157	-0.410157	0.5269	0.451884	0.448554	0.578571	-0.53961	-0.00710547	0.125892	0.108154
Zotu218	Bacteroidetes	Bacteroidia	Bacteroidales	Bacteroidaceae	Bacteroides	coprophilus	p__Bacteroidetes	c__Bacteroidia	o__Bacteroidales	f__Bacteroidaceae	Bacteroides	Bacteroides coprophilus		-0.0580669	0.000995134	1	1	61	1	1	-0.0580669	-0.0119055	0.00661882	-0.00252992	-0.00159703	0.0507442	0.0391964	0.0561251	-0.00101752	0.0146483	0.0866149	-0.00410781	-0.00218833	-0.0394442	-0.00801316	-0.0634947	-0.00974949	-0.0279581	0.0877156	0.0629479	-0.0629479	0.0935112	0.0692288	0.0749183	0.103744	-0.0728432	0.0562303	0.085372	-0.00299101
Zotu162	Firmicutes	Clostridia	Clostridiales	Ruminococcaceae	Ruminococcaceae_UCG-005	NA	p__Firmicutes	c__Clostridia	o__Clostridiales	f__Ruminococcaceae				-0.0579029	0.00102861	1	1	0			-0.0579029	-0.0504669	-0.0410374	0.0286419	0.00890225	-0.0372959	0.129859	0.128044	-0.102912	0.0185513	-0.0228815	-0.0500087	-0.0500178	-0.082571	-0.063226	-0.0852672	-0.0457259	-0.0522643	0.604104	0.446124	-0.446124	0.609724	0.493218	0.482857	0.695214	-0.7031	-0.0272291	0.0794627	0.010594
Zotu165	Actinobacteria	Coriobacteriia	Coriobacteriales	Eggerthellaceae	Enterorhabdus	NA	p__Actinobacteria	c__Coriobacteriia	o__Coriobacteriales	f__Coriobacteriaceae				-0.0573485	0.00114958	1	1	0			-0.0573485	-0.05704	-0.0150045	0.0294282	-0.114893	0.028202	0.0905101	0.117399	0.0223494	0.0548135	0.0959262	-0.0709184	-0.0498078	-0.0653762	-0.0489322	-0.0573152	-0.0273472	-0.0502985	0.334383	0.211974	-0.211974	0.363177	0.280347	0.269503	0.459076	-0.385176	-0.0512247	-0.013771	-0.0479752
Zotu252	Firmicutes	Clostridia	Clostridiales	Lachnospiraceae	NA	NA	p__Firmicutes	c__Clostridia	o__Clostridiales	f__Lachnospiraceae			1	-0.0570935	0.00120953	1	1	16			-0.0570935	-0.0634392	-0.0227288	0.00652608	-0.0396314	-0.0684602	0.0875644	0.0357909	-0.0147844	0.0466781	0.0712628	-0.030094	-0.043058	-0.0941548	-0.0394974	-0.0119504	-0.0448001	-0.0514829	0.185981	0.132393	-0.132393	0.174116	0.161441	0.162316	0.152214	-0.156249	0.312754	-0.0385045	0.11642
Zotu114	Firmicutes	Clostridia	Clostridiales	Ruminococcaceae	Ruminococcaceae_UCG-002	NA	p__Firmicutes	c__Clostridia	o__Clostridiales	f__Ruminococcaceae				-0.0566544	0.00131956	1	1	47			-0.0566544	-0.0410641	-0.0380397	0.0319559	0.0200675	-0.0351023	0.0801879	0.0780748	-0.129816	0.00210874	-0.0219914	-0.0788232	-0.0445832	-0.0887363	-0.0772038	-0.10252	-0.0819063	-0.0410694	0.616934	0.45348	-0.45348	0.627281	0.503183	0.495959	0.730827	-0.720985	-0.0869569	0.100336	0.0583912
Zotu307	Proteobacteria	Gammaproteobacteria	Betaproteobacteriales	Burkholderiaceae	Sutterella	wadsworthensis	p__Proteobacteria	c__Betaproteobacteria	o__Burkholderiales	f__Alcaligenaceae	Sutterella			-0.0565988	0.00133413	1		0			-0.0565988	-0.0603407	-0.0265013	-0.0156985	-0.0891054	0.00257412	0.0397013	0.00634873	0.00175825	0.0147974	0.11935	0.0326469	-0.0212886	-0.00914068	0.00454559	-0.009215	-0.0190637	-0.0415694	-0.00408241	-0.0314771	0.0314771	0.0275926	0.0275935	0.0273276	0.0356357	0.0496584	0.0689577	-0.00453689	0.056985
Zotu184	Firmicutes	Clostridia	Clostridiales	Ruminococcaceae	Ruminococcaceae_UCG-002	NA	p__Firmicutes	c__Clostridia	o__Clostridiales	f__Ruminococcaceae				-0.0565411	0.00134941	1	1	0	1		-0.0565411	-0.0254206	-0.043482	0.00726058	-0.0358053	-0.0144179	0.00553303	-0.0250975	-0.0886497	0.0133113	-0.0630645	-0.0157888	-0.0838845	-0.0452229	-0.0735118	-0.0860432	-0.059252	-0.0312359	0.449759	0.30557	-0.30557	0.474111	0.365464	0.351666	0.566364	-0.534472	-0.100594	-0.024623	0.0195956
Zotu283	Proteobacteria	Alphaproteobacteria	Rhodospirillales	NA	NA	NA	p__Proteobacteria	c__Alphaproteobacteria	o__RF32	f__				-0.0557913	0.00156321	1		0			-0.0557913	-0.0412044	0.0041463	0.0446139	0.0207433	0.089545	0.130284	0.162456	-0.0412435	0.0446227	0.136602	-0.091707	-0.0182102	-0.0418742	-0.0258963	-0.0273818	-0.0235546	-0.026688	0.283738	0.244039	-0.244039	0.281199	0.262796	0.267916	0.284556	-0.235211	0.0480054	0.136845	0.137444
Zotu405	Firmicutes	Clostridia	Clostridiales	Christensenellaceae	Christensenellaceae_R-7_group	NA	p__Firmicutes	c__Clostridia	o__Clostridiales	f__				-0.0552829	0.00172547	1	1	0			-0.0552829	-0.0351795	-0.0363876	0.0174085	-0.00720305	-0.0721365	0.100808	0.0711659	-0.11863	0.0189102	-0.0234511	-0.0561454	-0.0681465	-0.0822294	-0.0609688	-0.127502	-0.0658098	-0.0716236	0.451693	0.311011	-0.311011	0.464263	0.355394	0.341735	0.566195	-0.538297	-0.0795897	0.0576989	0.00318338
Zotu428	Firmicutes	Clostridia	Clostridiales	Lachnospiraceae	Herbinix	NA	p__Firmicutes	c__Clostridia	o__Clostridiales	f__				-0.0540866	0.00217013	1		57			-0.0540866	-0.0478223	-0.00232797	0.0705571	0.0161384	0.0571287	0.145675	0.17569	-0.0627004	0.0293163	0.137869	-0.109114	-0.0226378	-0.11295	-0.0362974	-0.0484416	-0.00607044	-0.0254244	0.370598	0.292338	-0.292338	0.396051	0.354938	0.352299	0.406001	-0.342421	0.0941255	0.129865	0.113969
Zotu58	Firmicutes	Clostridia	Clostridiales	Lachnospiraceae	Lachnospiraceae_NK4A136_group	NA	p__Firmicutes	c__Clostridia	o__Clostridiales	f__Lachnospiraceae			1	-0.0531095	0.00260869	1	1	0			-0.0531095	-0.00973309	-0.0314183	0.0234573	-0.00438578	-0.00499285	0.0779271	0.0725426	-0.0822519	0.049709	0.0111431	-0.0166084	0.00709067	-0.0579559	-0.0581827	-0.0479017	-0.016943	-0.0487104	0.324526	0.197499	-0.197499	0.351472	0.287978	0.282928	0.389943	-0.341475	0.176155	0.0487112	0.158351
Zotu188	Firmicutes	Clostridia	Clostridiales	Lachnospiraceae	Lachnospiraceae_UCG-001	NA	p__Firmicutes	c__Clostridia	o__Clostridiales	f__				-0.0522708	0.00304824	1	1	0	1		-0.0522708	-0.0384293	-0.0225176	0.0219178	0.0298702	-0.00960295	0.0760534	0.064145	-0.0634171	0.0425435	0.0353687	-0.0375551	-0.00633927	-0.0821791	-0.0334173	-0.0396418	-0.0169883	-0.0450416	0.256018	0.221187	-0.221187	0.235831	0.23427	0.243899	0.179618	-0.214368	0.30764	0.0336387	0.00742684
Zotu361	Firmicutes	Clostridia	Clostridiales	Lachnospiraceae	Lachnospiraceae_UCG-003	NA	p__Firmicutes	c__Clostridia	o__Clostridiales	f__Lachnospiraceae				-0.0517743	0.00333924	1		57			-0.0517743	-0.0540457	0.0137422	0.0492604	0.0128517	0.0474018	0.061543	0.0775526	-0.0634813	0.0372615	0.0783331	-0.0751479	-0.0187689	-0.0568184	-0.0345845	-0.0914836	-0.0451581	-0.0169542	0.261273	0.232475	-0.232475	0.21627	0.187099	0.183737	0.202532	-0.2141	0.122353	0.0149328	0.108258
Zotu351	Firmicutes	Clostridia	Clostridiales	Ruminococcaceae	Ruminococcaceae_UCG-005	NA	p__Firmicutes	c__Clostridia	o__Clostridiales	f__Ruminococcaceae				-0.0515673	0.00346782	1	1		1		-0.0515673	-0.0224094	-0.0607575	-0.0556258	-0.0414278	-0.00219598	-0.0708065	-0.0910078	-0.114533	-0.0198642	-0.100038	0.0116325	-0.0578275	-0.0201615	-0.0571136	-0.0776375	-0.0354539	-0.019032	0.243847	0.1142	-0.1142	0.315595	0.23853	0.220292	0.36994	-0.266864	-0.114621	-0.102185	0.11052
Zotu248	Firmicutes	Clostridia	Clostridiales	Ruminococcaceae	Ruminiclostridium_9	NA	p__Firmicutes	c__Clostridia	o__Clostridiales	f__Ruminococcaceae	Oscillospira		1	-0.0513019	0.00363935	1		14			-0.0513019	-0.0538278	-0.0491839	-0.0202012	-0.115677	-0.0961334	0.0277508	-0.0146978	-0.0235573	-0.00783514	0.029027	0.0242154	-0.0808109	-0.0808544	-0.0465723	-0.0531542	-0.0700876	-0.0693471	0.202723	0.0910045	-0.0910045	0.227125	0.170479	0.161391	0.262249	-0.205657	0.200663	-0.0867202	0.118032
Zotu174	Firmicutes	Clostridia	Clostridiales	Ruminococcaceae	Ruminococcaceae_UCG-002	NA	p__Firmicutes	c__Clostridia	o__Clostridiales	f__Ruminococcaceae				-0.0512145	0.00369749	1		18			-0.0512145	-0.0545654	-0.0497085	0.0158103	-0.043239	0.00701786	0.0601513	0.0796498	-0.0889647	0.0383106	0.00717497	-0.0947589	-0.0437516	-0.0674144	-0.0802108	-0.1077	-0.065362	-0.0370705	0.521606	0.36343	-0.36343	0.557437	0.442062	0.43399	0.661067	-0.575333	-0.138995	0.0347061	0.109055
Zotu55	Bacteroidetes	Bacteroidia	Bacteroidales	Bacteroidaceae	Bacteroides	NA	p__Bacteroidetes	c__Bacteroidia	o__Bacteroidales	f__Bacteroidaceae	Bacteroides			-0.0511193	0.00376176	1		0	1	1	-0.0511193	-0.0267729	-0.00580517	-0.0113082	0.00361192	0.0541202	0.0450937	0.0494243	0.0282789	-0.00860948	0.125823	0.0143957	-0.00882677	0.0191406	0.0119141	0.0230056	-0.00845346	-0.00573483	0.058247	0.0772787	-0.0772787	0.0434023	0.0639292	0.0684789	0.00859894	-0.0109867	0.161793	0.0843853	0.00927262
Zotu169	Firmicutes	Clostridia	Clostridiales	Ruminococcaceae	Ruminococcaceae_NK4A214_group	NA	p__Firmicutes	c__Clostridia	o__Clostridiales	f__Ruminococcaceae				-0.0509133	0.00390436	1	1	0			-0.0509133	-0.0586509	-0.0237465	0.0572951	-0.00898343	0.0236286	0.125623	0.18896	-0.0922298	0.0270629	0.0421838	-0.113757	-0.0477488	-0.0791433	-0.035239	-0.123643	-0.0681575	-0.00882195	0.536681	0.393993	-0.393993	0.559036	0.45231	0.443894	0.646124	-0.554553	-0.119824	0.0990868	0.119782
Zotu35	Firmicutes	Clostridia	Clostridiales	Ruminococcaceae	Ruminococcaceae_UCG-002	bacterium	p__Firmicutes	c__Clostridia	o__Clostridiales	f__Ruminococcaceae			1	-0.05078	0.00399922	1		0			-0.05078	-0.0381483	-0.0289658	0.0174902	0.0257562	-0.0293392	0.103582	0.0661497	-0.0775755	0.0226423	0.0279518	-0.0174747	-0.0397046	-0.0533022	-0.0440221	-0.071111	-0.0422148	-0.0750254	0.531702	0.433033	-0.433033	0.483964	0.407915	0.406391	0.499331	-0.57826	0.1537	0.0659179	0.0496699
Zotu129	Firmicutes	Clostridia	Clostridiales	Lachnospiraceae	Agathobacter	NA	p__Firmicutes	c__Clostridia	o__Clostridiales	f__			1	-0.0505333	0.00418039	1		0			-0.0505333	-0.0640208	-0.0240562	0.016113	-0.00186717	-0.0525848	0.111171	0.0917324	-0.00258419	0.0321147	0.0947877	0.0150654	-0.0327274	-0.0786737	-0.00320411	-0.0497814	-0.0549096	-0.0484667	0.186996	0.183783	-0.183783	0.137239	0.148599	0.153032	0.0682089	-0.0883363	0.294173	-0.029502	0.0655119
Zotu168	Firmicutes	Clostridia	Clostridiales	Ruminococcaceae	NA	NA	p__Firmicutes	c__Clostridia	o__Clostridiales	f__Ruminococcaceae				-0.0502488	0.0043985	1	1	0			-0.0502488	-0.0403971	-0.0325623	0.0281903	-0.0128155	-0.0155041	0.0670139	0.0759245	-0.0707952	0.0229616	-0.0263775	-0.0466458	-0.0480439	-0.0826776	-0.0422208	-0.0844181	-0.046069	-0.0507105	0.50237	0.343001	-0.343001	0.550969	0.441981	0.438441	0.642615	-0.594906	-0.0461436	0.0709514	0.00149002
Zotu308	Bacteroidetes	Bacteroidia	Bacteroidales	Prevotellaceae	Paraprevotella	NA	p__Bacteroidetes	c__Bacteroidia	o__Bacteroidales	f__[Paraprevotellaceae]	Paraprevotella			-0.0500588	0.00454981	1		1.5			-0.0500588	-0.0465377	-0.012047	0.0274866	-0.0865729	0.0526482	0.101208	0.109872	0.00599103	0.0815584	0.13943	-0.0520018	-0.0222782	-0.0405454	-0.0283105	-0.0194459	-0.0334354	-0.00398724	0.204149	0.147165	-0.147165	0.211686	0.180702	0.178629	0.235815	-0.184725	0.104936	0.0394242	0.0735348
Zotu143	Firmicutes	Clostridia	Clostridiales	Ruminococcaceae	Ruminococcaceae_UCG-003	NA	p__Firmicutes	c__Clostridia	o__Clostridiales	f__Ruminococcaceae	Oscillospira		1	-0.049717	0.00483403	1		0			-0.049717	-0.0413258	-0.0515621	-0.0172549	0.0132475	-0.0278984	0.0788197	0.0465975	-0.115955	0.00303741	-0.00594491	-0.000750713	-0.045019	-0.07743	-0.0508366	-0.0700688	-0.0542889	-0.0502187	0.534771	0.420183	-0.420183	0.492597	0.408141	0.405321	0.517654	-0.574339	0.116222	0.104542	0.156014
Zotu67	Firmicutes	Clostridia	Clostridiales	Ruminococcaceae	Ruminococcaceae_UCG-005	NA	p__Firmicutes	c__Clostridia	o__Clostridiales	f__Ruminococcaceae			1	-0.0496066	0.00492915	1		0			-0.0496066	-0.0344547	-0.0331476	0.0381315	0.0457811	-0.0204399	0.105545	0.0953748	-0.104714	0.00443737	-0.0194264	-0.0683732	-0.0458426	-0.0910772	-0.0823458	-0.090434	-0.0500022	-0.0471856	0.63557	0.478007	-0.478007	0.654278	0.530348	0.526628	0.751765	-0.76948	-0.0915132	0.167789	-0.0263884
Zotu141	Firmicutes	Clostridia	Clostridiales	NA	NA	NA	p__Firmicutes	c__Clostridia	o__Clostridiales	f__Christensenellaceae				-0.0491676	0.00532453	1	1	7			-0.0491676	-0.0431226	-0.0506377	0.0232145	0.053597	-0.0104287	0.0874231	0.0990524	-0.118326	0.00616866	-0.0192386	-0.0796591	-0.054317	-0.0647185	-0.0736677	-0.128631	-0.0522056	-0.0368961	0.562356	0.410774	-0.410774	0.60604	0.489944	0.489572	0.725013	-0.644035	-0.201447	0.121168	0.0139163
Zotu246	Bacteroidetes	Bacteroidia	Bacteroidales	Rikenellaceae	Alistipes	NA	p__Bacteroidetes	c__Bacteroidia	o__Bacteroidales	f__Rikenellaceae				-0.0486825	0.00579454	1		32			-0.0486825	-0.0516776	-0.032409	0.0722406	0.0453611	0.0546849	0.0939768	0.131267	0.0207222	0.0208248	0.119821	-0.0524987	-0.0289436	-0.00323216	-0.00143564	-9.36839e-05	-0.00419996	-0.0025704	0.129814	0.110194	-0.110194	0.140482	0.137557	0.13988	0.149963	-0.116205	0.0548398	0.0788421	0.0191345
Zotu318	Firmicutes	Clostridia	Clostridiales	Lachnospiraceae	Lachnospiraceae_UCG-008	NA	p__Firmicutes	c__Clostridia	o__Clostridiales	f__				-0.0481784	0.00632222	1	1	0			-0.0481784	-0.0471445	0.0364119	0.0941555	-0.0359498	0.0628451	0.171477	0.228753	-0.022633	0.0578557	0.0824446	-0.0821115	-0.0151004	-0.104475	-0.0539778	-0.0451694	-0.0153819	-0.0540433	0.456439	0.328152	-0.328152	0.471926	0.393969	0.383597	0.514553	-0.4709	0.137001	0.107046	0.0400092
Zotu83	Firmicutes	Erysipelotrichia	Erysipelotrichales	Erysipelotrichaceae	Holdemanella	biformis	p__Firmicutes	c__Erysipelotrichi	o__Erysipelotrichales	f__Erysipelotrichaceae	[Eubacterium]	[Eubacterium] biforme		-0.0478557	0.00668236	1	1	32	1		-0.0478557	-0.0333066	-0.0333966	-0.0285957	-0.0975037	-0.0185118	-0.0651085	-0.0953637	0.000425244	0.0174187	-0.0703395	0.0819757	-0.0563664	0.014181	-0.0405915	0.0208888	-0.0114291	-0.0497859	0.10774	0.0202115	-0.0202115	0.140043	0.088104	0.076855	0.201485	-0.136723	-0.0167199	-0.150684	-0.0309275
Zotu227	Firmicutes	Clostridia	Clostridiales	Clostridiaceae_1	Clostridium_sensu_stricto_1	NA	p__Firmicutes	c__Clostridia	o__Clostridiales	f__Clostridiaceae				-0.0476059	0.0069737	1	1	21	1		-0.0476059	-0.0429371	-0.0286787	0.016424	-0.00529543	-0.0666149	0.0723494	0.0575332	-0.0401217	0.0237412	0.0334634	-0.0437667	-0.0202809	-0.132886	-0.0384204	-0.0927126	-0.0591052	-0.0511723	0.172446	0.112484	-0.112484	0.209845	0.180125	0.178541	0.208141	-0.185011	0.0763938	0.0533	-0.0264825
Zotu39	Firmicutes	Clostridia	Clostridiales	Lachnospiraceae	Roseburia	inulinivorans	p__Firmicutes	c__Clostridia	o__Clostridiales	f__Lachnospiraceae			1	-0.047374	0.00725421	1	1	73	1	1	-0.047374	-0.0324972	-0.0242709	-0.0300801	-0.0739817	-0.007103	0.00703728	-0.0198071	0.0923531	0.0158199	0.0818604	0.0429508	-0.0302243	-0.0346829	-0.0061597	0.0615863	-0.0146465	-0.0667324	-0.0397874	-0.0168173	0.0168173	-0.0439029	-0.00158537	0.0047683	-0.121833	0.174137	0.373669	-0.108458	0.0726176
Zotu300	Firmicutes	Clostridia	Clostridiales	Ruminococcaceae	Ruminococcaceae_UCG-014	NA	p__Firmicutes	c__Clostridia	o__Clostridiales	f__				-0.0471472	0.00753846	1		9			-0.0471472	-0.053862	-0.0230552	0.0361981	0.00686607	0.0241631	0.126921	0.148305	-0.0566845	0.0466862	0.0588028	-0.0854786	-0.00761672	-0.0681824	-0.0418977	-0.0949498	-0.0349284	-0.0488002	0.320664	0.247334	-0.247334	0.347786	0.304942	0.306527	0.336749	-0.30172	0.109399	0.0868081	0.0724828
Zotu68	Firmicutes	Clostridia	Clostridiales	Lachnospiraceae	Butyrivibrio	crossotus	p__Firmicutes	c__Clostridia	o__Clostridiales	f__Lachnospiraceae				-0.0471028	0.00759514	1		0			-0.0471028	-0.0479867	-0.0263064	0.0261355	-0.0779583	0.0455715	0.0576369	0.0734715	-0.0683888	0.010061	0.0377221	-0.0575407	-0.0330768	-0.0503314	-0.0604879	-0.101602	-0.030921	-0.0507438	0.252371	0.137227	-0.137227	0.320057	0.254316	0.243826	0.377365	-0.269172	-0.0571113	0.000288402	0.157525
Zotu261	Proteobacteria	Alphaproteobacteria	Rhodospirillales	NA	NA	NA	p__Proteobacteria	c__Alphaproteobacteria	o__RF32	f__				-0.0468954	0.00786549	1		0			-0.0468954	-0.00606554	0.0253457	0.0682425	0.00308196	0.100756	0.132881	0.163321	-0.0217708	0.0353271	0.141909	-0.0803686	-0.036925	-0.0285044	-0.0050777	-0.00658739	-0.0223437	-0.0135311	0.23551	0.231763	-0.231763	0.200299	0.190321	0.193229	0.203761	-0.177527	0.0623214	0.153395	0.143107
Zotu354	Firmicutes	Clostridia	Clostridiales	Family_XIII	Family_XIII_AD3011_group	NA	p__Firmicutes	c__Clostridia	o__Clostridiales	f__[Mogibacteriaceae]			1	-0.0466476	0.00819987	1		53			-0.0466476	-0.0237917	-0.0043643	0.0746885	0.0444035	-0.041466	0.130455	0.118703	-0.0556839	-0.000764788	0.0515885	-0.0897926	-0.0161886	-0.102051	-0.0588011	-0.0563799	-0.064813	-0.0246418	0.466435	0.411601	-0.411601	0.389078	0.317483	0.313262	0.427379	-0.506703	-0.0305146	0.122027	-0.0629556
Zotu5420	Firmicutes	Clostridia	Clostridiales	Ruminococcaceae	Faecalibacterium	NA	p__Firmicutes	c__Clostridia	o__Clostridiales	f__Ruminococcaceae	Faecalibacterium	Faecalibacterium prausnitzii	1	-0.0466315	0.00822204	1		26			-0.0466315	-0.0431468	-0.0143152	0.0257953	0.0256653	-0.020543	0.0699064	0.0380557	-0.044968	0.0482082	0.0500228	0.00272096	-0.0245175	-0.0527062	-0.0678158	-0.0615109	-0.0177772	-0.0413203	0.285473	0.245514	-0.245514	0.324468	0.335934	0.343245	0.198327	-0.296496	0.514759	-0.103501	0.0428091
Zotu199	Firmicutes	Clostridia	Clostridiales	Ruminococcaceae	Ruminococcaceae_UCG-014	NA	p__Firmicutes	c__Clostridia	o__Clostridiales	f__				-0.0465726	0.0083035	1		44			-0.0465726	-0.0291547	-0.017351	0.0414097	-0.0319241	0.0245644	0.127032	0.142725	-0.0564367	0.0300376	0.0594671	-0.0835873	-0.0104793	-0.0622061	-0.0608578	-0.110217	-0.0703415	-0.0807214	0.383455	0.272279	-0.272279	0.427197	0.369755	0.367632	0.446968	-0.384414	0.0866595	0.108244	0.0682003
Zotu401	Firmicutes	Clostridia	Clostridiales	Lachnospiraceae	Lachnospiraceae_NK4A136_group	NA	p__Firmicutes	c__Clostridia	o__Clostridiales	f__				-0.0465647	0.0083145	1		0			-0.0465647	-0.0125661	-0.0423464	0.0131303	-0.0183716	-0.0162911	0.0884435	0.0800932	-0.104901	0.00289962	-0.0112542	-0.0272459	-0.0313849	-0.0414171	-0.0527093	-0.108411	-0.063129	-0.0347832	0.368724	0.228701	-0.228701	0.387254	0.297001	0.281277	0.454816	-0.417819	0.0223374	0.0200968	0.128243
Zotu73	Bacteroidetes	Bacteroidia	Bacteroidales	Tannerellaceae	Parabacteroides	merdae	p__Bacteroidetes	c__Bacteroidia	o__Bacteroidales	f__Porphyromonadaceae	Parabacteroides		1	-0.0464941	0.00841325	1		43			-0.0464941	-0.0570048	0.0279248	0.0410831	-0.0258094	0.0220951	0.127164	0.102568	0.0474348	0.0583705	0.177695	-0.0427018	-0.0309321	-0.0498756	-0.0179779	-0.0260286	0.0150917	-0.00970484	0.166128	0.155057	-0.155057	0.146084	0.151215	0.16179	0.128686	-0.117839	0.182068	0.171409	0.0129778
Zotu40	Firmicutes	Erysipelotrichia	Erysipelotrichales	Erysipelotrichaceae	Holdemanella	NA	p__Firmicutes	c__Erysipelotrichi	o__Erysipelotrichales	f__Erysipelotrichaceae	[Eubacterium]	[Eubacterium] biforme		-0.0463314	0.00864479	1		0			-0.0463314	-0.0409775	-0.0347116	-0.0311269	-0.108831	-0.0399716	-0.0188896	-0.0592825	0.0445858	0.0164613	0.0227126	0.0610668	-0.0455084	0.010044	-0.0116892	-0.00579519	-0.0196253	-0.0424962	0.158976	0.0792844	-0.0792844	0.176522	0.131233	0.125303	0.238133	-0.198664	0.0628821	-0.153033	-0.0861175
Zotu271	Cyanobacteria	Melainabacteria	Gastranaerophilales	NA	NA	NA	p__Cyanobacteria	c__4C0d-2	o__YS2	f__				-0.0461464	0.00891512	1	1	10	1		-0.0461464	-0.0308308	-0.0318138	-6.55308e-05	-0.0671518	-0.00493372	-0.00533185	0.0319955	-0.0258043	0.0162933	-0.0212797	-0.0102714	-0.0230519	0.0155648	-0.0206585	-0.0549715	-0.0237065	-0.0321698	0.142457	0.0646914	-0.0646914	0.17467	0.125991	0.115706	0.232339	-0.150021	-0.0594822	-0.0589704	0.0724199
Zotu64	Firmicutes	Clostridia	Clostridiales	Lachnospiraceae	Lachnospira	NA	p__Firmicutes	c__Clostridia	o__Clostridiales	f__Lachnospiraceae	Lachnospira		1	-0.0460903	0.0089986	1	1	24			-0.0460903	-0.0275182	-0.0247034	-0.0284825	-0.00786053	0.0195331	0.0437866	0.0368495	-0.122808	0.025267	-0.0383036	-0.0128662	-0.0111001	-0.0804103	-0.0544456	-0.0125261	0.0235592	-0.0326282	0.21985	0.141826	-0.141826	0.235258	0.212128	0.208938	0.206822	-0.180869	0.240393	-0.0286893	0.14869
Zotu373	Firmicutes	Clostridia	Clostridiales	Ruminococcaceae	Ruminococcaceae_UCG-014	NA	p__Firmicutes	c__Clostridia	o__Clostridiales	f__				-0.0456729	0.00964153	1	1	32			-0.0456729	-0.0248102	-0.0284205	0.0163375	0.0355659	-0.00492656	0.0556705	0.0507044	-0.0607105	0.0320043	-0.00139002	-0.00153393	-0.0187611	-0.0129645	-0.0226078	-0.0325139	-0.0216684	-0.0275796	0.155009	0.10305	-0.10305	0.17307	0.148755	0.146728	0.183912	-0.165031	0.0588241	0.0298229	0.036098
Zotu384	Firmicutes	Clostridia	Clostridiales	Lachnospiraceae	NA	NA	p__Firmicutes	c__Clostridia	o__Clostridiales	f__				-0.0456549	0.00967003	1		14			-0.0456549	-0.0465875	0.00219426	0.0774845	-0.00614485	0.034411	0.164674	0.227905	-0.0822414	0.0411947	0.113512	-0.121844	-0.02692	-0.104274	-0.0226863	-0.1224	0.000413415	-0.0406154	0.383725	0.304765	-0.304765	0.392544	0.34728	0.342614	0.386854	-0.348884	0.118791	0.129359	0.107132
Zotu205	Bacteroidetes	Bacteroidia	Bacteroidales	Marinifilaceae	Odoribacter	splanchnicus	p__Bacteroidetes	c__Bacteroidia	o__Bacteroidales	f__[Odoribacteraceae]	Odoribacter		1	-0.0454175	0.0100548	1		0			-0.0454175	-0.0579299	0.00591103	0.00929431	0.14617	0.0131824	0.114693	0.11741	-0.0218295	0.0237204	0.113722	-0.0632589	-0.0281153	-0.0330963	-0.0114093	-0.05915	-0.0296714	-0.00939787	0.34768	0.363793	-0.363793	0.247964	0.240335	0.25325	0.221762	-0.277984	0.160346	0.271519	0.169667
Zotu369	Tenericutes	Mollicutes	Anaeroplasmatales	Anaeroplasmataceae	Anaeroplasma	NA	p__Tenericutes	c__Mollicutes	o__Anaeroplasmatales	f__Anaeroplasmataceae				-0.0452408	0.0103498	1		16			-0.0452408	-0.0542774	-0.0124052	0.0554339	-0.0323038	0.0473688	0.118759	0.140655	-0.0501536	0.0328776	0.0856648	-0.106934	-0.0306743	-0.0664416	-0.0330193	-0.088243	-0.0294169	-0.0216433	0.262065	0.192637	-0.192637	0.259665	0.211424	0.202333	0.292168	-0.241762	0.0122317	0.016973	0.113665
Zotu66	Bacteroidetes	Bacteroidia	Bacteroidales	Rikenellaceae	Alistipes	putredinis	p__Bacteroidetes	c__Bacteroidia	o__Bacteroidales	f__Rikenellaceae				-0.0451271	0.0105438	1		22			-0.0451271	-0.0384641	0.00134459	0.0298076	0.126613	0.0145123	0.16173	0.177323	-0.00484108	0.00532373	0.132344	-0.0904774	-0.00411114	-0.0952128	-0.00898067	-0.00705562	-0.00627312	-0.00127773	0.316746	0.32036	-0.32036	0.257668	0.255706	0.26819	0.208095	-0.269074	0.237791	0.298495	0.0637653
Zotu255	Proteobacteria	Deltaproteobacteria	Desulfovibrionales	Desulfovibrionaceae	Desulfovibrio	NA	p__Proteobacteria	c__Deltaproteobacteria	o__Desulfovibrionales	f__Desulfovibrionaceae	Desulfovibrio	Desulfovibrio D168		-0.0450151	0.010738	1	1	0	1		-0.0450151	-0.0223074	-0.0366987	-0.0296258	-0.0361614	0.0417517	-0.0411442	-0.033812	-0.00706056	-0.0298541	-0.033865	0.0175484	-0.0521105	-0.0418745	-0.0441991	0.0170514	-0.0100634	-0.0256278	0.125629	0.0732009	-0.0732009	0.150048	0.114669	0.109555	0.196771	-0.140146	-0.0633504	-0.0311124	-0.0487821
Zotu133	Firmicutes	Clostridia	Clostridiales	Ruminococcaceae	CAG-352	NA	p__Firmicutes	c__Clostridia	o__Clostridiales	f__Ruminococcaceae	Ruminococcus			-0.0446339	0.0114229	1		60			-0.0446339	-0.032794	-0.0193435	0.00967343	0.0145759	0.0334053	0.0328915	0.025945	-0.0441423	0.0370744	0.00363326	-0.051118	-0.0179019	-0.0363593	-0.0111285	-0.108609	-0.0446631	-0.0303682	0.193758	0.168733	-0.168733	0.192717	0.169897	0.174689	0.216605	-0.176042	0.0303648	0.0656655	0.0830073
Zotu4	Firmicutes	Clostridia	Clostridiales	Ruminococcaceae	Faecalibacterium	prausnitzii	p__Firmicutes	c__Clostridia	o__Clostridiales	f__Ruminococcaceae	Faecalibacterium	Faecalibacterium prausnitzii	1	-0.0443715	0.0119167	1		28			-0.0443715	-0.0474673	-0.0161496	0.023597	0.0170786	-0.0320431	0.055392	0.0162138	-0.0363646	0.052223	0.0267097	0.0344441	-0.0168583	-0.0513069	-0.0656502	-0.0434927	-0.0103134	-0.0517161	0.205175	0.176349	-0.176349	0.208182	0.211326	0.215464	0.141218	-0.239438	0.558434	-0.134789	0.0355385
Zotu397	Firmicutes	Clostridia	Clostridiales	Lachnospiraceae	NA	NA	p__Firmicutes	c__Clostridia	o__Clostridiales	f__Lachnospiraceae			1	-0.0440094	0.0126292	1		0			-0.0440094	-0.0586034	-0.0419871	0.0452063	-0.0165617	-0.0289347	0.099518	0.0893895	-0.0390056	0.0200524	0.0506014	-0.0322296	-0.0242823	-0.0950566	-0.0287858	-0.0599797	-0.0387256	-0.0572554	0.439295	0.349711	-0.349711	0.422747	0.358645	0.349946	0.425431	-0.446355	0.210708	0.0697525	0.0528395
Zotu240	Firmicutes	Clostridia	Clostridiales	Lachnospiraceae	Lachnospiraceae_AC2044_group	NA	p__Firmicutes	c__Clostridia	o__Clostridiales	f__Lachnospiraceae				-0.0434281	0.0138516	1		1.6			-0.0434281	-0.021167	-0.04419	0.0322975	-0.0310244	0.00224435	0.10409	0.109286	-0.106454	0.0308543	0.00190112	-0.057202	-0.0379498	-0.0634671	-0.0584067	-0.0811536	-0.0578696	-0.00079809	0.460048	0.30731	-0.30731	0.485673	0.379615	0.369576	0.584911	-0.507619	-0.0800168	0.0323386	0.123668
Zotu207	Firmicutes	Clostridia	Clostridiales	Lachnospiraceae	Blautia	NA	p__Firmicutes	c__Clostridia	o__Clostridiales	f__Lachnospiraceae	Blautia			-0.0433904	0.0139344	1		0			-0.0433904	-0.0562759	-0.0223481	0.0337426	0.0336406	0.0281453	0.0996089	0.099174	-0.050439	0.00493509	0.0778355	-0.0239953	-0.0165755	-0.0689524	-0.0250762	-0.0863623	-0.0306931	-0.0436756	0.219166	0.19555	-0.19555	0.198723	0.205379	0.208569	0.113002	-0.123581	0.375408	0.0564977	0.166976
Zotu315	Firmicutes	Clostridia	Clostridiales	Ruminococcaceae	Ruminococcaceae_UCG-003	NA	p__Firmicutes	c__Clostridia	o__Clostridiales	f__Ruminococcaceae	Oscillospira			-0.0430052	0.0148056	0	2	47			-0.0430052	-0.029797	0.00113524	0.0519645	-0.00717494	-0.0610615	0.0683208	0.0463853	-0.0310374	0.0390976	0.0372972	0.00169594	-0.0342732	-0.056028	-0.0112261	-0.0680635	-0.0297332	-0.0403945	0.131338	0.0979717	-0.0979717	0.119383	0.122801	0.121645	0.0640637	-0.0778726	0.382238	-0.0240549	0.0602171
Zotu142	Firmicutes	Clostridia	Clostridiales	Lachnospiraceae	Roseburia	NA	p__Firmicutes	c__Clostridia	o__Clostridiales	f__Lachnospiraceae				-0.0428823	0.0150935	0	2	0			-0.0428823	-0.0497205	0.0154389	0.0708957	0.0596194	0.0346916	0.187796	0.253246	-0.106443	0.0291742	0.0530154	-0.0944176	0.000896602	-0.0953387	-0.0417678	-0.060121	0.00753338	-0.041494	0.576172	0.438459	-0.438459	0.583821	0.494506	0.492817	0.620175	-0.600817	0.0113175	0.237796	0.086076
Zotu38	Firmicutes	Clostridia	Clostridiales	Ruminococcaceae	Faecalibacterium	NA	p__Firmicutes	c__Clostridia	o__Clostridiales	f__Ruminococcaceae	Faecalibacterium	Faecalibacterium prausnitzii	1	-0.0425522	0.0158912	0		0			-0.0425522	-0.0624162	-0.0225648	0.0250547	-0.00805339	-0.0792139	0.0856197	0.0788389	-0.0277163	0.0602357	0.0207549	-0.00544753	-0.0426753	-0.117391	-0.0433006	-0.0132309	-0.0353093	-0.0805152	0.241752	0.173539	-0.173539	0.238899	0.206486	0.208077	0.208176	-0.234057	0.401948	0.0123576	-0.0119512
Zotu335	Firmicutes	Clostridia	Clostridiales	Lachnospiraceae	Syntrophococcus	NA	p__Firmicutes	c__Clostridia	o__Clostridiales	f__Lachnospiraceae				-0.0424103	0.0162454	0		31			-0.0424103	-0.0350014	-0.00855866	-0.022365	0.00386824	-0.0557404	0.0600917	0.028657	-0.0338309	0.047612	0.0121805	0.0335648	-0.0260045	-0.0682738	-0.0417196	-0.0173961	-0.0588381	-0.0511095	0.172344	0.106209	-0.106209	0.195996	0.173497	0.173949	0.168512	-0.159071	0.323744	-0.00799073	0.0589102
Zotu103	Firmicutes	Clostridia	Clostridiales	Ruminococcaceae	Ruminococcus_1	callidus	p__Firmicutes	c__Clostridia	o__Clostridiales	f__Ruminococcaceae	Ruminococcus	Ruminococcus callidus		-0.0423481	0.0164028	0	2	0			-0.0423481	-0.0316489	-0.0704491	-0.0145918	-0.0275481	-0.0531602	-0.0227265	-0.0348974	-0.0578596	0.0111167	-0.0463505	0.0338557	-0.0263982	-0.0745622	-0.0486129	-0.0143387	0.000742219	-0.0398737	0.170135	0.0892783	-0.0892783	0.232984	0.201983	0.205958	0.237298	-0.204526	0.159179	-0.00560233	-0.100706
Zotu49	Firmicutes	Clostridia	Clostridiales	Peptostreptococcaceae	Romboutsia	NA	p__Firmicutes	c__Clostridia	o__Clostridiales	f__Peptostreptococcaceae			1	-0.042155	0.0169001	0	2	0			-0.042155	-0.053105	-0.0674882	0.0149249	-0.0570972	-0.180214	0.0545534	-0.00152756	-0.0920626	0.0237014	-0.0121876	-0.0446785	-0.0313905	-0.23964	-0.0733031	-0.0358353	-0.101895	-0.0548687	0.171907	0.125629	-0.125629	0.194207	0.168049	0.166727	0.193119	-0.206632	0.066286	0.00113727	-0.159116
Zotu159	Bacteroidetes	Bacteroidia	Bacteroidales	Bacteroidaceae	Bacteroides	eggerthii	p__Bacteroidetes	c__Bacteroidia	o__Bacteroidales	f__Bacteroidaceae	Bacteroides	Bacteroides eggerthii		-0.0421538	0.0169032	0		49			-0.0421538	-0.0309051	0.00195162	0.041082	0.010981	0.0872524	0.0970612	0.125547	0.00495445	0.0202801	0.109866	-0.0842311	-0.00198339	-0.0230367	-0.0118191	0.00547405	-0.00596189	-0.0311585	0.225764	0.217138	-0.217138	0.190313	0.173456	0.181117	0.191273	-0.175487	0.0589179	0.098275	0.0213077
Zotu194	Bacteroidetes	Bacteroidia	Bacteroidales	Muribaculaceae	NA	NA	p__Bacteroidetes	c__Bacteroidia	o__Bacteroidales	f__S24-7				-0.0419247	0.0175105	0		0			-0.0419247	-0.0133867	-0.00485677	-0.0470364	-0.077011	0.0228643	-0.0431935	-0.066068	0.00456134	0.00712127	0.0354484	-0.0259634	-0.0159383	0.0132966	-0.0395555	-0.0272409	-0.0521154	-0.0198791	0.0562044	0.0254566	-0.0254566	0.0724207	0.0549682	0.0505672	0.111567	-0.0652667	-0.0178921	-0.122348	-0.0231699
Zotu313	Bacteroidetes	Bacteroidia	Bacteroidales	Bacteroidaceae	Bacteroides	salyersiae	p__Bacteroidetes	c__Bacteroidia	o__Bacteroidales	f__Bacteroidaceae	Bacteroides			-0.0418489	0.0177155	0		0			-0.0418489	-0.0246822	0.0228309	0.00150914	0.0320482	0.0690139	0.083662	0.0943859	0.00401534	0.0279483	0.0822404	-0.0733282	-0.0346827	-0.0152896	0.00534846	-0.0603221	0.00750846	0.00166508	0.212374	0.212951	-0.212951	0.15879	0.149106	0.152454	0.138669	-0.157314	0.0578423	0.163521	0.121949
Zotu171	Bacteroidetes	Bacteroidia	Bacteroidales	Prevotellaceae	Paraprevotella	NA	p__Bacteroidetes	c__Bacteroidia	o__Bacteroidales	f__[Paraprevotellaceae]	Paraprevotella			-0.0417889	0.0178793	0		0			-0.0417889	-0.0204777	0.0156943	0.0326403	-0.0956017	0.021267	0.0675954	0.0862078	0.0202227	0.0494757	0.0748879	-0.0367186	-0.000554707	-0.0261165	0.0129253	0.0191896	-0.00513837	-0.0245175	0.197555	0.131649	-0.131649	0.205988	0.163362	0.16444	0.244223	-0.19017	0.0544574	0.0210677	0.0583521
Zotu19	Bacteroidetes	Bacteroidia	Bacteroidales	Prevotellaceae	Prevotella_9	NA	p__Bacteroidetes	c__Bacteroidia	o__Bacteroidales	f__Prevotellaceae	Prevotella	Prevotella copri		-0.0416359	0.0183029	0		0			-0.0416359	-0.000969513	-0.0417907	-0.0280232	-0.135861	-0.0208441	0.0202797	-0.0083885	-0.0131225	0.00592561	0.0145823	0.0267349	-0.0265998	-0.000308663	-0.0289138	-0.0709256	0.0157156	-0.0389631	-0.0645126	-0.196691	0.196691	0.0675847	0.0226485	0.00871652	0.159039	0.0207983	0.0499593	0.0130645	-0.0233817
Zotu296	Firmicutes	Clostridia	Clostridiales	Family_XIII	Mogibacterium	NA	p__Firmicutes	c__Clostridia	o__Clostridiales	f__[Mogibacteriaceae]	Mogibacterium			-0.040617	0.0213551	0	2	0			-0.040617	-0.0232495	-0.0334086	-0.0332161	-0.0836523	0.0443507	-0.0878981	-0.0781295	0.000871672	0.0196624	-0.0396975	0.0830421	0.0051395	0.0372887	-0.00811698	0.00931958	0.00468782	-0.0406017	0.161074	0.0825481	-0.0825481	0.190923	0.136931	0.128368	0.272672	-0.19239	-0.106276	-0.14734	-0.0780887
Zotu210	Bacteroidetes	Bacteroidia	Bacteroidales	Prevotellaceae	Prevotella_2	NA	p__Bacteroidetes	c__Bacteroidia	o__Bacteroidales	f__Prevotellaceae	Prevotella	Prevotella stercorea		-0.0405911	0.0214382	0		0			-0.0405911	-0.0135353	-0.0489852	-0.0316849	-0.0518863	0.0115428	-0.0565118	-0.0857348	0.0096138	0.0141047	-0.00583813	0.0551506	-0.0182562	0.0169805	0.00941996	-0.0213256	-0.034287	0.0135109	0.0317049	-0.00958934	0.00958934	0.0559431	0.0349759	0.032564	0.0911316	-0.029694	-0.0816743	-0.11057	-0.00800268
Zotu349	Firmicutes	Clostridia	Clostridiales	Lachnospiraceae	Lachnospiraceae_FCS020_group	bacterium	p__Firmicutes	c__Clostridia	o__Clostridiales	f__Lachnospiraceae				-0.0403434	0.0222467	0		24			-0.0403434	-0.0522357	-0.019056	0.0617994	0.00875972	-0.0429282	0.104003	0.0915056	-0.0658668	0.0564359	0.0207957	-0.0312951	-0.0519104	-0.0841746	-0.022143	-0.0387494	-0.0335301	-0.0456557	0.223985	0.178916	-0.178916	0.206994	0.195102	0.190282	0.15946	-0.203097	0.299131	0.0267653	-0.018554
Zotu378	Firmicutes	Clostridia	Clostridiales	Ruminococcaceae	Ruminococcaceae_UCG-010	NA	p__Firmicutes	c__Clostridia	o__Clostridiales	f__Ruminococcaceae				-0.0402915	0.0224196	0	2	0			-0.0402915	-0.0415601	-0.0430281	0.0274649	0.0305016	-0.0456822	0.0992146	0.0996724	-0.111927	-0.0121572	-0.0179972	-0.049157	-0.0316838	-0.113364	-0.0411518	-0.0264839	-0.070034	-0.0323284	0.47675	0.332115	-0.332115	0.508337	0.412194	0.399465	0.583796	-0.55374	-0.0160856	0.122728	0.0420464
Zotu10657	Firmicutes	Clostridia	Clostridiales	Ruminococcaceae	Subdoligranulum	NA	p__Firmicutes	c__Clostridia	o__Clostridiales	f__Ruminococcaceae				-0.0400723	0.023162	0		0			-0.0400723	-0.0342406	-0.0337233	0.0629578	0.112829	-0.0290634	0.130887	0.138344	-0.0279697	0.00835677	0.0789331	-0.100057	-0.0248046	-0.107851	-0.0427602	-0.0784532	-0.0507199	-0.01249	0.413093	0.406419	-0.406419	0.393431	0.390305	0.403037	0.292097	-0.451933	0.215855	0.188797	-0.123821
Zotu367	Firmicutes	Clostridia	Clostridiales	Ruminococcaceae	NA	NA	p__Firmicutes	c__Clostridia	o__Clostridiales	f__Ruminococcaceae				-0.0400475	0.0232473	0		0			-0.0400475	-0.0503511	-0.0214938	0.0138599	-0.0397829	-0.0225224	0.0681228	0.0438809	-0.00579039	-0.00289111	0.0319651	-0.0263978	-0.00120408	-0.00149458	-0.016827	0.00734698	-0.0273201	0.00671337	0.0860297	0.0593188	-0.0593188	0.0864595	0.0756079	0.0735698	0.0842196	-0.0641809	0.0338608	0.0208242	0.0486334
Zotu150	Firmicutes	Clostridia	Clostridiales	Ruminococcaceae	Ruminococcaceae_UCG-014	NA	p__Firmicutes	c__Clostridia	o__Clostridiales	f__				-0.0396202	0.0247607	0	2	0			-0.0396202	-0.0357848	-0.0397619	-0.00947009	-0.0183394	-0.0282398	0.0525173	0.0890482	-0.0708921	0.0313041	-0.0173655	-0.0505735	-0.0259451	-0.0301603	-0.0434417	-0.0473734	-0.034023	-0.0328552	0.314109	0.209008	-0.209008	0.358607	0.290318	0.285724	0.429112	-0.344736	-0.111045	0.0434913	0.0128552
Zotu291	Firmicutes	Clostridia	Clostridiales	Ruminococcaceae	NA	NA	p__Firmicutes	c__Clostridia	o__Clostridiales	f__Ruminococcaceae				-0.0392166	0.0262679	0		49			-0.0392166	-0.0400871	-0.018012	0.00451393	-0.0145442	-0.0173071	0.0915688	0.0780405	-0.0624278	0.0327687	0.0584323	-0.0643164	-0.0284003	-0.0431421	-0.0341572	-0.062637	-0.0260017	-0.0118576	0.196945	0.134465	-0.134465	0.217705	0.187016	0.183735	0.225486	-0.191103	0.0705852	0.0167379	0.0860331
Zotu279	Bacteroidetes	Bacteroidia	Bacteroidales	Rikenellaceae	Alistipes	NA	p__Bacteroidetes	c__Bacteroidia	o__Bacteroidales	f__Rikenellaceae				-0.0388495	0.0277072	0		0			-0.0388495	-0.0599305	-0.0188508	0.0320056	0.0373886	0.0432983	0.0739314	0.0771645	0.0349169	0.0169901	0.0674669	-0.00850163	-0.0215362	-0.0275276	-0.00516543	-0.0138991	-0.0184444	0.00597761	0.0964259	0.0800454	-0.0800454	0.105404	0.0984312	0.10541	0.0995434	-0.0828159	0.0597385	0.0780294	0.0157902
Zotu287	Firmicutes	Clostridia	Clostridiales	Lachnospiraceae	NA	NA	p__Firmicutes	c__Clostridia	o__Clostridiales	f__Lachnospiraceae			1	-0.0387656	0.0280457	0		0			-0.0387656	-0.0544564	-0.002294	0.0532405	-0.0401555	-0.0515615	0.103609	0.0922541	-0.0435197	0.0211002	0.068943	-0.018206	-0.0423046	-0.112371	-0.0475717	-0.00183681	-0.0538358	-0.0618658	0.25857	0.17796	-0.17796	0.246045	0.209062	0.203799	0.237638	-0.23513	0.296707	-0.0177964	0.10535
Zotu175	Firmicutes	Clostridia	Clostridiales	Lachnospiraceae	NA	NA	p__Firmicutes	c__Clostridia	o__Clostridiales	f__				-0.0385622	0.0288806	0		0			-0.0385622	-0.0295101	0.0156613	0.0436878	0.0448061	-0.00112548	0.125738	0.119115	-0.0978065	0.0212944	0.0357809	-0.0948916	-0.0168745	-0.114099	-0.0577172	-0.0561338	-0.0244062	-0.0480439	0.477466	0.41715	-0.41715	0.447349	0.40291	0.408377	0.419529	-0.460121	0.233819	0.0922905	0.105022
Zotu45	Firmicutes	Clostridia	Clostridiales	Lachnospiraceae	Coprococcus_3	comes	p__Firmicutes	c__Clostridia	o__Clostridiales	f__Lachnospiraceae	Dorea		1	-0.0384534	0.0293359	0		16			-0.0384534	-0.0569033	0.00491973	-0.00806901	-0.0177015	-0.0258021	0.0614256	0.0561642	0.0429199	0.0344113	0.106512	0.0213714	-0.0146162	-0.0476957	-0.00357627	0.0550156	-0.0425565	-0.0618302	0.207619	0.233023	-0.233023	0.116271	0.118866	0.121665	0.0648792	-0.146114	0.201327	-0.0621037	-0.0506242
Zotu89	Firmicutes	Clostridia	Clostridiales	Lachnospiraceae	CAG-56	NA	p__Firmicutes	c__Clostridia	o__Clostridiales	f__Lachnospiraceae			1	-0.0379825	0.031378	0		0			-0.0379825	-0.0632548	0.014847	0.0243303	-0.00373566	-0.01978	0.0869572	0.0587231	-0.0320322	0.0371452	0.054261	0.00400695	-0.0367217	-0.0686502	-0.0289172	-0.0495315	-0.0323531	-0.0791368	0.192036	0.18959	-0.18959	0.159414	0.181635	0.189567	0.0528401	-0.0993036	0.529261	0.0371841	0.0679426
Zotu95	Firmicutes	Clostridia	Clostridiales	Christensenellaceae	NA	NA	p__Firmicutes	c__Clostridia	o__Clostridiales	f__Christensenellaceae				-0.037531	0.0334498	0		30			-0.037531	-0.0326624	-0.0186685	0.0465363	0.0517989	-0.00189476	0.0829144	0.0944503	-0.0973055	0.00758529	-0.042331	-0.0868917	-0.0254387	-0.0641888	-0.0501056	-0.0954625	-0.0364778	-0.0320023	0.514713	0.38245	-0.38245	0.552042	0.453246	0.456158	0.6544	-0.589948	-0.163639	0.129623	-0.0190135
Zotu391	Firmicutes	Clostridia	Clostridiales	Christensenellaceae	Christensenellaceae_R-7_group	NA	p__Firmicutes	c__Clostridia	o__Clostridiales	f__				-0.0374829	0.0336774	0		0			-0.0374829	-0.0320774	-0.0300948	0.0255325	0.0306041	-0.0403548	0.0914699	0.0838623	-0.102794	0.000590665	-0.0166436	-0.0481872	-0.0378898	-0.0791432	-0.0653618	-0.0927063	-0.0683357	-0.0425008	0.480173	0.347367	-0.347367	0.489861	0.384794	0.374218	0.579958	-0.582543	-0.113346	0.0629096	-0.0048171
Zotu172	Firmicutes	Clostridia	Clostridiales	Ruminococcaceae	Ruminococcaceae_UCG-005	NA	p__Firmicutes	c__Clostridia	o__Clostridiales	f__Ruminococcaceae				-0.0374006	0.0340697	0		0			-0.0374006	-0.0411615	-0.00368636	0.0366989	0.0926331	-0.0387212	0.0904162	0.0937955	-0.0567699	0.0400581	0.00634627	-0.0461934	-0.0161018	-0.118288	-0.0335701	0.00607047	-0.0268339	-0.018849	0.372549	0.327172	-0.327172	0.33528	0.299719	0.306871	0.31523	-0.391175	0.142663	0.204912	-0.0133619
Zotu119	Bacteroidetes	Bacteroidia	Bacteroidales	Bacteroidaceae	Bacteroides	plebeius	p__Bacteroidetes	c__Bacteroidia	o__Bacteroidales	f__Bacteroidaceae	Bacteroides	Bacteroide plebeius		-0.0372927	0.0345897	0		32			-0.0372927	-0.0444776	-0.000657757	0.0357003	-0.00153413	0.0298381	0.0444428	0.0517171	0.025628	0.00763807	0.0695661	-0.0178088	0.00618196	0.00773434	0.000551989	-0.0378762	0.00509482	-0.0317291	0.073386	0.0595434	-0.0595434	0.078623	0.0767128	0.0705515	0.0812776	-0.0749394	0.0718837	0.0610839	-0.00855091
Zotu226	Firmicutes	Clostridia	Clostridiales	Ruminococcaceae	Ruminococcaceae_UCG-014	NA	p__Firmicutes	c__Clostridia	o__Clostridiales	f__				-0.037227	0.0349098	0		0			-0.037227	-0.0283441	-0.0165416	0.0213371	-0.0518873	0.00876167	0.0881557	0.0938095	-0.0417723	0.0367226	0.0196726	-0.065112	-0.0259235	-0.0578082	-0.0614885	-0.0910559	-0.0179368	-0.0713792	0.344467	0.217614	-0.217614	0.402624	0.326395	0.323874	0.449261	-0.378688	0.0741206	0.0880339	0.0165634
Zotu182	Firmicutes	Clostridia	Clostridiales	Lachnospiraceae	Lachnospiraceae_NK4A136_group	NA	p__Firmicutes	c__Clostridia	o__Clostridiales	f__Lachnospiraceae				-0.0372045	0.0350198	0		20			-0.0372045	-0.00154927	-0.0233962	0.0119527	-0.0532788	-0.00999508	0.0229598	0.0237624	-0.0845216	-0.00937926	-0.0385903	0.0286407	-0.0210724	-0.0345836	-0.0218149	-0.0468751	-0.0175249	-0.00787063	0.266909	0.111006	-0.111006	0.344851	0.251498	0.240314	0.422323	-0.30272	-0.0480041	-0.0681157	0.104369
Zotu127	Firmicutes	Clostridia	Clostridiales	Lachnospiraceae	Lachnospiraceae_NK4A136_group	NA	p__Firmicutes	c__Clostridia	o__Clostridiales	f__			1	-0.0364521	0.0388789	0		0			-0.0364521	-0.0382424	0.0333881	0.0538888	0.0353679	-0.0393781	0.170662	0.164411	-0.0162872	0.0492564	0.112505	-0.078891	-0.0141055	-0.120458	-0.00219498	-0.0129308	-0.0225611	-0.0548104	0.281692	0.273008	-0.273008	0.259018	0.280669	0.291952	0.159283	-0.20856	0.438255	0.1395	0.0315855
Zotu108	Firmicutes	Clostridia	Clostridiales	Lachnospiraceae	Blautia	NA	p__Firmicutes	c__Clostridia	o__Clostridiales	f__Lachnospiraceae	Blautia		1	-0.036134	0.0406158	0		0			-0.036134	-0.0384021	-0.0317986	0.0198266	0.00551097	-0.0316587	0.0856922	0.0683628	-0.0806374	0.0234176	-0.00385993	0.0116895	-0.0272744	-0.08597	-0.0400699	-0.0637015	-0.0173061	-0.0697295	0.355404	0.257121	-0.257121	0.342051	0.290753	0.287407	0.356447	-0.403101	0.193372	0.0337345	-0.052164
Zotu48	Firmicutes	Clostridia	Clostridiales	Lachnospiraceae	Coprococcus_2	eutactus	p__Firmicutes	c__Clostridia	o__Clostridiales	f__Lachnospiraceae	Coprococcus	Coprococcus eutactus		-0.0360508	0.0410808	0		31			-0.0360508	-0.0490094	-0.0255405	0.0362962	-0.0208233	-0.0538456	0.053209	0.0161265	-0.0621842	0.0113006	-0.0322004	0.0261806	-0.0324387	-0.0750168	-0.0346424	-0.0134837	-0.00501839	-0.0569649	0.257619	0.153207	-0.153207	0.314762	0.269708	0.265237	0.335007	-0.313162	0.190164	0.0702526	-0.0345013
Zotu111	Bacteroidetes	Bacteroidia	Bacteroidales	Prevotellaceae	Alloprevotella	NA	p__Bacteroidetes	c__Bacteroidia	o__Bacteroidales	f__[Paraprevotellaceae]	[Prevotella]			-0.0359911	0.0414176	0		39			-0.0359911	-0.00941592	-0.0106199	-0.0188382	-0.13536	0.00539263	-0.044996	-0.0317447	-0.0215921	0.0135501	-0.0215006	0.00824015	-0.013391	0.0328621	-0.0240944	0.00231072	-0.000653994	0.00242143	0.109669	0.0217088	-0.0217088	0.170775	0.120386	0.110678	0.25055	-0.129448	-0.0910724	-0.150794	0.00534492
Zotu286	Firmicutes	Clostridia	Clostridiales	Ruminococcaceae	NA	NA	p__Firmicutes	c__Clostridia	o__Clostridiales	f__Ruminococcaceae				-0.0359819	0.0414693	0		46			-0.0359819	-0.0151492	-0.0304545	-0.0318836	-0.0446784	0.0106153	0.0122333	0.007965	-0.0514552	0.03129	-0.0186383	-0.0210181	-0.0183003	-0.0118547	-0.0232861	-0.00719842	-0.0152631	-0.00594266	0.230456	0.156411	-0.156411	0.250759	0.201804	0.194737	0.301418	-0.221521	-0.134585	-0.0218255	0.0406733
Zotu223	Firmicutes	Clostridia	Clostridiales	Lachnospiraceae	Lachnospiraceae_UCG-001	bacterium	p__Firmicutes	c__Clostridia	o__Clostridiales	f__				-0.0358793	0.0420537	0		0			-0.0358793	-0.0450551	-0.0160721	0.0137577	-0.0421845	-0.00235207	0.0470948	0.0502851	-0.0195761	0.048402	0.0287757	-0.021389	0.00367484	-0.0576174	-0.0281107	-0.0498662	-0.0223324	-0.00553872	0.155153	0.132393	-0.132393	0.146794	0.141808	0.149602	0.0811304	-0.0717991	0.253388	-0.0815631	0.0154307
Zotu14	Firmicutes	Clostridia	Clostridiales	Ruminococcaceae	Subdoligranulum	NA	p__Firmicutes	c__Clostridia	o__Clostridiales	f__Ruminococcaceae			1	-0.0358267	0.042356	0		0			-0.0358267	-0.0417095	-0.0267676	0.0594068	0.110761	-0.0285862	0.165471	0.162821	-0.0300846	0.0144607	0.0882971	-0.106957	-0.0254996	-0.112371	-0.0482174	-0.0595257	-0.0570831	-0.0230775	0.443075	0.441699	-0.441699	0.381279	0.377181	0.388891	0.306802	-0.49015	0.340988	0.197205	-0.116804
Zotu177	Bacteroidetes	Bacteroidia	Bacteroidales	Prevotellaceae	Prevotellaceae_NK3B31_group	NA	p__Bacteroidetes	c__Bacteroidia	o__Bacteroidales	f__Prevotellaceae	Prevotella			-0.0355008	0.0442698	0		0			-0.0355008	-0.0372516	-0.00111432	0.0168224	0.0102641	0.0345844	0.0586101	0.100162	-0.00721114	0.000431033	0.0858338	-0.00849322	-0.0187261	-0.00571623	-0.025895	0.0407854	-0.00590029	0.0123067	0.0648546	0.0507396	-0.0507396	0.0742489	0.0667683	0.0700607	0.0779517	-0.05422	0.0596961	0.0588066	0.00666534
Zotu123	Euryarchaeota	Methanobacteria	Methanobacteriales	Methanobacteriaceae	Methanobrevibacter	NA	p__Euryarchaeota	c__Methanobacteria	o__Methanobacteriales	f__Methanobacteriaceae	Methanobrevibacter			-0.0354528	0.0445577	0		19			-0.0354528	-0.0382394	-0.0468651	0.0431914	-0.0163645	0.0411733	0.104458	0.113199	-0.03843	0.0305985	0.0466921	-0.0927324	-0.0512806	-0.0698459	-0.0501268	-0.0944364	-0.0304237	-0.00991453	0.537595	0.398665	-0.398665	0.577657	0.476201	0.470584	0.718103	-0.604889	-0.183921	0.100084	-0.019629
Zotu176	Firmicutes	Clostridia	Clostridiales	Lachnospiraceae	Lachnospiraceae_UCG-004	NA	p__Firmicutes	c__Clostridia	o__Clostridiales	f__Lachnospiraceae			1	-0.0352236	0.0459543	0	3	42			-0.0352236	-0.0331461	-0.0177421	-0.00894327	0.0134206	-0.058115	0.0604301	0.0196876	-0.0978033	0.0126784	-0.0270467	-0.0461488	-0.0255594	-0.0537534	-0.0265294	-0.0719824	-0.0565731	-0.0588325	0.108096	0.0857516	-0.0857516	0.0791104	0.0794534	0.082198	0.0363175	-0.0574705	0.312281	-0.0308392	0.093495
Zotu337	Proteobacteria	Alphaproteobacteria	Rhodospirillales	NA	NA	NA	p__Proteobacteria	c__Alphaproteobacteria	o__RF32	f__				-0.035143	0.0464546	0		39			-0.035143	-0.0387667	-0.00571388	0.0367669	0.00997193	0.0692545	0.104072	0.117875	0.0198078	0.00477262	0.134995	-0.0705288	-0.012811	-0.0226294	-0.00687695	-0.0610558	-0.0274639	0.0103884	0.201402	0.215117	-0.215117	0.154141	0.149995	0.158637	0.143496	-0.13052	0.106159	0.122498	0.151484
Zotu344	Firmicutes	Clostridia	Clostridiales	Family_XIII	Family_XIII_UCG-001	NA	p__Firmicutes	c__Clostridia	o__Clostridiales	f__[Mogibacteriaceae]				-0.0351114	0.0466516	0		0			-0.0351114	-0.00628236	-0.0260302	0.0113232	-0.0856289	-0.0329035	0.0486612	0.0359697	-0.0671437	0.0024524	-0.0364549	0.031609	-0.0524799	-0.0474836	-0.0635097	-0.0628583	-0.0504276	-0.0535003	0.294865	0.153141	-0.153141	0.338532	0.252615	0.23239	0.397917	-0.335903	0.0589462	-0.056573	0.0156857
Zotu105	Firmicutes	Clostridia	Clostridiales	Clostridiaceae_1	Clostridium_sensu_stricto_1	NA	p__Firmicutes	c__Clostridia	o__Clostridiales	f__Clostridiaceae				-0.035103	0.0467042	0		26			-0.035103	-0.0374015	-0.0273689	0.0306809	-0.0242517	-0.0821838	0.065374	0.0542722	-0.0158287	0.0161212	0.0577443	-0.0525835	0.00508167	-0.166086	-0.056397	-0.0781657	-0.0606813	-0.0459945	0.199456	0.140605	-0.140605	0.223369	0.191378	0.187319	0.229744	-0.21038	0.10454	0.0673952	-0.0436164
Zotu352	Firmicutes	Clostridia	Clostridiales	Lachnospiraceae	NA	NA	p__Firmicutes	c__Clostridia	o__Clostridiales	f__Lachnospiraceae	Anaerostipes			-0.0347332	0.049067	0		0			-0.0347332	-0.0214013	-0.0146142	0.000881062	0.0202299	-0.0127337	0.093596	0.111683	-0.041198	0.035686	0.0266759	-0.0416675	-0.014617	-0.0811745	-0.0212323	-0.0480534	-0.0242366	-0.0748275	0.120582	0.111419	-0.111419	0.131537	0.143889	0.143877	0.0695912	-0.0821208	0.210617	0.0872715	-0.0259803
Zotu268	Firmicutes	Clostridia	Clostridiales	Ruminococcaceae	Ruminococcaceae_UCG-005	NA	p__Firmicutes	c__Clostridia	o__Clostridiales	f__Ruminococcaceae				-0.0345361	0.0503669	0		0			-0.0345361	-0.0395486	-0.0363673	-0.0140564	0.0311395	-0.00618764	0.074198	0.054139	-0.043177	0.0158507	0.0279868	-0.0629424	-0.0386021	-0.0685154	-0.0448338	-0.0586339	-0.0660665	-0.00265933	0.30798	0.271538	-0.271538	0.277891	0.242908	0.246973	0.273194	-0.320295	0.0885364	0.0858796	0.00833813
Zotu244	Firmicutes	Clostridia	Clostridiales	Ruminococcaceae	Ruminococcaceae_UCG-008	NA	p__Firmicutes	c__Clostridia	o__Clostridiales	f__Ruminococcaceae				-0.0343039	0.0519351	0		0			-0.0343039	-0.0342336	0.00304122	0.014062	-0.0405857	0.0473377	0.0338205	0.0536123	-0.071582	0.00367808	-0.00668774	-0.0290498	-0.00712144	-0.0649857	-0.0454285	-0.0751365	-0.0331063	-0.0656023	0.219478	0.113781	-0.113781	0.26423	0.202857	0.190069	0.298636	-0.227313	0.04889	0.00711301	0.0793335
Zotu380	Firmicutes	Negativicutes	Selenomonadales	Veillonellaceae	Allisonella	histaminiformans	p__Firmicutes	c__Clostridia	o__Clostridiales	f__Veillonellaceae	Dialister			-0.0340608	0.0536211	0		44			-0.0340608	-0.0165818	-0.0283243	-0.0256423	-0.164645	-0.00348496	-0.0166333	-0.0485548	-0.00291014	0.0370252	-0.00873157	0.104512	0.00438942	0.00319093	-0.0234547	0.0172392	0.0103994	-0.0095236	0.0543064	-0.040031	0.040031	0.131359	0.0873577	0.0806634	0.184302	-0.0691159	-0.0323288	-0.0716534	-0.107842
Zotu180	Firmicutes	Clostridia	Clostridiales	Lachnospiraceae	Lachnospiraceae_NK4A136_group	NA	p__Firmicutes	c__Clostridia	o__Clostridiales	f__			1	-0.0338753	0.0549377	0		54			-0.0338753	-0.07011	-0.00920588	-0.00332891	0.0390175	-0.0317569	0.0813191	0.0570347	-0.0410895	0.0060799	0.0549307	-0.0263545	-0.00672882	-0.0971253	-0.0191495	0.0133945	-0.0173557	-0.0318873	0.255845	0.247987	-0.247987	0.231118	0.246631	0.258226	0.133199	-0.186424	0.422131	0.0467517	0.0484464
Zotu274	Firmicutes	Clostridia	Clostridiales	Ruminococcaceae	Ruminiclostridium_6	NA	p__Firmicutes	c__Clostridia	o__Clostridiales	f__Ruminococcaceae	Ruminococcus			-0.033639	0.0566534	0		0			-0.033639	-0.0303035	0.0065058	0.0750298	0.00557824	0.00690187	0.148323	0.171985	-0.0716314	0.0250974	0.0780965	-0.0878387	-0.0302429	-0.112627	-0.0364639	-0.114875	-0.0518634	-0.0314435	0.36684	0.302912	-0.302912	0.350718	0.296688	0.296171	0.360606	-0.353703	0.123795	0.0895309	0.147858
Zotu340	Bacteroidetes	Bacteroidia	Bacteroidales	Rikenellaceae	Rikenellaceae_RC9_gut_group	NA	p__Bacteroidetes	c__Bacteroidia	o__Bacteroidales	f__				-0.0334631	0.0579597	0		54			-0.0334631	0.0143633	-0.0182811	0.0193788	-0.0407793	0.0305535	-0.022836	-0.0172086	0.0019076	0.0241428	-0.0197337	0.019381	-0.000989017	0.00820019	-0.0327234	-0.0131047	-0.0233667	-0.028349	0.106667	0.0696159	-0.0696159	0.119115	0.0925994	0.0842608	0.159749	-0.116268	-0.0572357	-0.0834957	0.00633048
Zotu211	Firmicutes	Negativicutes	Selenomonadales	Acidaminococcaceae	Phascolarctobacterium	NA	p__Firmicutes	c__Clostridia	o__Clostridiales	f__Veillonellaceae	Phascolarctobacterium			-0.0333991	0.0584413	0		0			-0.0333991	-0.0197935	-0.00349042	0.0482386	0.0271453	0.0606812	0.0942016	0.10376	-0.00544446	0.0196041	0.102079	-0.0552611	-0.026977	-0.030602	-0.0203751	-0.0468289	-0.0254672	0.0112552	0.173535	0.151243	-0.151243	0.188097	0.187011	0.189576	0.177783	-0.140812	0.0627394	0.107538	0.0139905
Zotu60	Bacteroidetes	Bacteroidia	Bacteroidales	Prevotellaceae	Alloprevotella	NA	p__Bacteroidetes	c__Bacteroidia	o__Bacteroidales	f__[Paraprevotellaceae]	[Prevotella]			-0.0331786	0.0601252	0		29			-0.0331786	-0.00229712	-0.0411962	-0.0169378	-0.115312	-0.0152328	-0.0444284	-0.0739665	-0.000408122	0.0155227	-0.0553383	0.0423014	-0.0414942	0.0242151	-0.0216201	-0.0207589	-0.0146426	-0.00394657	-0.00666385	-0.080936	0.080936	0.0628405	0.0281065	0.0186622	0.139418	-0.0382619	-0.140313	-0.146417	-0.00469289
Zotu178	Firmicutes	Clostridia	Clostridiales	NA	NA	NA	p__Firmicutes	c__Clostridia	o__Clostridiales	f__Christensenellaceae				-0.0331157	0.0606127	0		31			-0.0331157	-0.0242765	-0.0530076	0.0104164	0.0168286	-0.0115825	0.0488062	0.0507797	-0.093147	0.00487074	-0.0437607	-0.0639171	-0.053815	-0.0452816	-0.0500407	-0.0884582	-0.0617253	-0.0200512	0.465207	0.324903	-0.324903	0.488249	0.38857	0.379888	0.605879	-0.529915	-0.210453	0.0794262	0.0293178
Zotu50	Firmicutes	Clostridia	Clostridiales	Ruminococcaceae	Faecalibacterium	prausnitzii	p__Firmicutes	c__Clostridia	o__Clostridiales	f__Ruminococcaceae	Faecalibacterium	Faecalibacterium prausnitzii		-0.0329798	0.0616776	0		0			-0.0329798	-0.0333336	-0.0545454	-0.0334015	-0.0363829	-0.0864024	-0.0134829	-0.00320325	-0.0328233	-0.0160775	-0.0922769	0.0521561	0.00263464	-0.0463384	-0.0427239	0.0259734	-0.0220597	-0.0608228	0.135306	0.0329901	-0.0329901	0.203288	0.155204	0.141625	0.237942	-0.157422	0.0285735	-0.0434284	-0.0890644
Zotu30	Firmicutes	Clostridia	Clostridiales	Ruminococcaceae	Ruminococcus_1	bicirculans	p__Firmicutes	c__Clostridia	o__Clostridiales	f__Ruminococcaceae	Ruminococcus		1	-0.0326787	0.0640929	0		0			-0.0326787	-0.0234282	-0.00110494	0.00813247	0.06633	-0.00131632	0.0747917	0.0686899	-0.103648	0.017841	0.0296113	-0.0447231	-0.00058565	-0.0964636	-0.00964176	-0.0355947	-0.0102756	-0.0701071	0.280617	0.295937	-0.295937	0.236214	0.252112	0.270829	0.15071	-0.24592	0.337807	0.0515531	-0.066541
Zotu262	Proteobacteria	Gammaproteobacteria	Betaproteobacteriales	Burkholderiaceae	Sutterella	NA	p__Proteobacteria	c__Betaproteobacteria	o__Burkholderiales	f__Alcaligenaceae	Sutterella			-0.0323607	0.0667271	0		0			-0.0323607	-0.0321945	-0.0717121	-0.0144227	-0.0477437	-0.0609697	-0.0572161	-0.054237	-0.0206574	-0.0456633	-0.0897189	0.0384586	-0.0423471	-0.0210779	-0.0670207	-0.0102397	-0.0502772	-0.0469131	0.108629	0.0317475	-0.0317475	0.146906	0.100046	0.0907209	0.203798	-0.127953	-0.0638492	-0.102003	-0.0275231
Zotu386	Firmicutes	Clostridia	Clostridiales	Ruminococcaceae	Ruminococcaceae_UCG-005	NA	p__Firmicutes	c__Clostridia	o__Clostridiales	f__Ruminococcaceae				-0.0321953	0.0681323	0		25			-0.0321953	-0.0173377	-0.0362998	-0.0646172	-0.070773	-0.0254957	-0.0561625	-0.0768383	-0.104535	-0.0404169	-0.100173	0.0510689	-0.0576815	-0.0202339	-0.0687539	-0.0278614	-0.0536966	-0.0316309	0.210755	0.0647197	-0.0647197	0.292225	0.211711	0.191365	0.348375	-0.247575	-0.025479	-0.130385	0.10143
Zotu264	Firmicutes	Clostridia	Clostridiales	Ruminococcaceae	Ruminococcaceae_NK4A214_group	NA	p__Firmicutes	c__Clostridia	o__Clostridiales	f__Ruminococcaceae				-0.0320756	0.0691641	0		16			-0.0320756	-0.0300466	-0.03949	0.0257386	-0.0213288	-0.00353163	0.0607914	0.0779422	-0.0900792	0.0161195	-0.0363754	-0.0522689	-0.0444696	-0.0610211	-0.044646	-0.112595	-0.0502893	-0.0436341	0.418229	0.276799	-0.276799	0.460357	0.357837	0.346511	0.544376	-0.466997	-0.100334	0.00178273	0.0668501
Zotu203	Firmicutes	Clostridia	Clostridiales	Ruminococcaceae	Ruminococcaceae_UCG-014	NA	p__Firmicutes	c__Clostridia	o__Clostridiales	f__				-0.0316927	0.0725521	0		0			-0.0316927	-0.0301235	-0.00452163	0.0354368	0.024509	0.0228182	0.0435601	0.0748757	-0.0728896	-0.00236915	-0.0156307	-0.0516215	-0.0231382	-0.0393053	-0.0341318	-0.0828854	-0.0190312	-0.0285143	0.310305	0.221975	-0.221975	0.341219	0.281802	0.278466	0.411284	-0.340298	-0.118389	0.0683491	0.0478242
Zotu52	Firmicutes	Clostridia	Clostridiales	Lachnospiraceae	Lachnospira	pectinoschiza	p__Firmicutes	c__Clostridia	o__Clostridiales	f__Lachnospiraceae	Lachnospira		1	-0.0312547	0.0765915	0		0			-0.0312547	-0.0139339	-0.0160359	-0.00616729	-0.0682883	-0.0356764	0.00702518	-0.0142881	0.0576496	0.0158783	0.0458008	0.0162408	-0.02381	-0.0522688	-0.0260959	-0.0141736	-0.0174857	-0.0598243	-0.00284315	-0.00397805	0.00397805	0.0146734	0.0340321	0.0444918	-0.052716	0.0947897	0.293753	-0.136225	-0.0368537
Zotu343	Firmicutes	Clostridia	Clostridiales	NA	NA	NA	p__Firmicutes	c__Clostridia	o__Clostridiales	f__Christensenellaceae				-0.030969	0.0793244	0		15			-0.030969	-0.020677	-0.0250795	-0.00808132	-0.0342104	0.030864	0.0109258	0.0342702	-0.0631097	0.0055696	-0.0427935	-0.0273614	-0.0294663	-0.0327378	-0.011775	-0.0112833	-0.0337127	-0.0151129	0.278692	0.193286	-0.193286	0.297721	0.233869	0.227147	0.372595	-0.296032	-0.184605	0.0044245	0.0370342
Zotu258	Firmicutes	Clostridia	Clostridiales	Lachnospiraceae	NA	NA	p__Firmicutes	c__Clostridia	o__Clostridiales	f__Lachnospiraceae	Dorea		1	-0.0308777	0.0802143	0		0			-0.0308777	-0.0284912	0.0298881	0.048634	-0.000158711	0.0168699	0.0953596	0.123382	0.0262157	0.0303536	0.134774	-0.0384879	-0.0174408	-0.0324677	0.00941871	0.0127664	-0.0650419	-0.0484517	0.233367	0.249556	-0.249556	0.163149	0.163419	0.170219	0.111246	-0.160863	0.180279	0.0343151	0.0508708
Zotu362	Proteobacteria	Deltaproteobacteria	Desulfovibrionales	Desulfovibrionaceae	Desulfovibrio	piger	p__Proteobacteria	c__Deltaproteobacteria	o__Desulfovibrionales	f__Desulfovibrionaceae	Desulfovibrio			-0.0307038	0.0819322	0		12			-0.0307038	-0.0148567	0.0110174	0.0302546	-0.0252753	0.0521673	0.0988497	0.122738	-0.00255012	-0.00426703	0.110392	-0.0539443	-0.0172685	-0.0457733	-0.0209277	-0.0340407	-0.0253747	-0.0152681	0.200302	0.150134	-0.150134	0.227238	0.202949	0.204048	0.244	-0.192702	0.0246208	0.0609724	0.0429182
Zotu402	Proteobacteria	Gammaproteobacteria	Betaproteobacteriales	Burkholderiaceae	Sutterella	NA	p__Proteobacteria	c__Betaproteobacteria	o__Burkholderiales	f__Alcaligenaceae	Sutterella			-0.0305826	0.0831463	0		0			-0.0305826	-0.0403237	-0.000860072	-0.00809027	0.00367514	0.125124	0.0104202	0.0406719	0.0184556	-0.00305861	0.0804437	-0.00441404	-0.00597885	0.0240209	0.0101588	-0.0151002	0.0322615	-0.0144248	0.150535	0.138296	-0.138296	0.143148	0.13675	0.139887	0.150278	-0.105689	0.0220202	0.0906164	0.0647666
Zotu237	Actinobacteria	Coriobacteriia	Coriobacteriales	Eggerthellaceae	Slackia	isoflavoniconvertens	p__Actinobacteria	c__Coriobacteriia	o__Coriobacteriales	f__Coriobacteriaceae	Slackia			-0.0304342	0.0846532	0		0			-0.0304342	-0.0166339	-0.0063332	0.00497972	-0.101674	0.0204976	0.00823011	0.0226277	0.0252741	0.0276739	0.0389331	0.0296547	-0.0316948	-0.0295882	-0.00667108	0.0457499	0.0221581	-0.031769	0.217912	0.118961	-0.118961	0.25301	0.202651	0.192667	0.316336	-0.238213	0.0231898	-0.0274181	-0.0876991
Zotu3027	Firmicutes	Clostridia	Clostridiales	Lachnospiraceae	Blautia	NA	p__Firmicutes	c__Clostridia	o__Clostridiales	f__Lachnospiraceae			1	-0.0303808	0.0852005	0		58			-0.0303808	-0.0431608	0.013856	0.0240902	0.0490199	0.0190091	0.0281122	0.0289405	0.0488347	-0.00734565	0.0685193	-0.0102337	-0.0130432	0.0231739	0.0263537	0.0235029	-0.0244659	-0.0103226	0.0563217	0.126635	-0.126635	0.115235	0.212684	0.229619	-0.132042	0.154194	0.216604	-0.160404	0.0627842
Zotu400	Firmicutes	Clostridia	Clostridiales	Clostridiaceae_1	Clostridium_sensu_stricto_1	NA	p__Firmicutes	c__Clostridia	o__Clostridiales	f__Clostridiaceae	Clostridium			-0.0302493	0.0865613	0		29			-0.0302493	-0.031472	6.22271e-05	0.0470233	0.0114728	0.00108821	0.0263945	0.0534089	-0.078085	-0.0017223	0.0194003	-0.0494648	-0.0415515	-0.0447137	-0.014645	-0.00538218	-0.0102958	0.018104	0.116611	0.0636377	-0.0636377	0.13765	0.112263	0.109152	0.150123	-0.139377	-0.0141582	0.0212181	0.0690551
Zotu356	Firmicutes	Clostridia	Clostridiales	Ruminococcaceae	Ruminococcaceae_UCG-014	NA	p__Firmicutes	c__Clostridia	o__Clostridiales	f__				-0.0301439	0.0876647	0		37			-0.0301439	0.00148788	-0.0291316	0.0100454	0.0212666	0.0118694	0.0370339	0.06382	-0.00608252	0.00467983	0.0255769	-0.0392507	0.0047815	-0.016738	-0.0211918	-0.005182	-0.0098136	-0.0184787	0.195217	0.155284	-0.155284	0.19959	0.165847	0.168702	0.229911	-0.218895	-0.062828	0.0715791	0.00689317
Zotu137	Firmicutes	Clostridia	Clostridiales	Ruminococcaceae	Butyricicoccus	NA	p__Firmicutes	c__Clostridia	o__Clostridiales	f__Ruminococcaceae				-0.03014	0.0877054	0		0.5			-0.03014	-0.0695827	-0.0129223	0.0281751	-0.0367646	-0.0116559	0.105378	0.110198	-0.0566667	0.0405008	0.0448951	-0.00787151	-0.0273848	-0.045328	-0.0446345	-0.0870387	-0.0499864	-0.0461841	0.225189	0.152681	-0.152681	0.237261	0.20091	0.194075	0.231882	-0.211712	0.197167	0.00730987	0.0893661
Zotu164	Firmicutes	Clostridia	Clostridiales	Lachnospiraceae	NA	NA	p__Firmicutes	c__Clostridia	o__Clostridiales	f__			1	-0.0297937	0.0914114	0		0			-0.0297937	0.004144	0.00863683	0.0412769	0.021436	0.0028118	0.0416223	0.026537	0.0212399	0.0296927	0.0394044	-0.0179081	0.0304869	-0.067861	0.000714129	-0.000745212	-0.00251833	-0.0439873	0.15266	0.154686	-0.154686	0.112357	0.106323	0.109757	0.0931407	-0.108406	0.0481976	-0.0316844	-0.0236989
Zotu358	Firmicutes	Clostridia	Clostridiales	Ruminococcaceae	Fournierella	NA	p__Firmicutes	c__Clostridia	o__Clostridiales	f__Ruminococcaceae				-0.0297574	0.0918074	0		38			-0.0297574	-0.035177	-0.0461608	-0.027591	-0.0742176	-0.0617721	-0.0148541	-0.0377873	-0.0529011	-0.0231377	-0.0884464	0.0294364	-0.0291385	-0.0515391	-0.052935	-0.0165074	-0.0564809	-0.00127318	0.226374	0.102406	-0.102406	0.283444	0.211029	0.188063	0.347124	-0.277148	-0.0384738	-0.136958	0.0535364
Zotu236	Firmicutes	Clostridia	Clostridiales	Lachnospiraceae	Agathobacter	NA	p__Firmicutes	c__Clostridia	o__Clostridiales	f__				-0.0292372	0.0976302	0		0			-0.0292372	-0.0547265	-0.0319978	-0.00712318	-0.0723152	-0.0250306	0.0552233	0.0659121	-0.0719469	0.0135914	-0.0417478	0.0237302	-0.0307026	-0.0450283	-0.0343906	-0.00404271	0.00217391	-0.0593137	0.221165	0.126963	-0.126963	0.245247	0.207037	0.193029	0.251468	-0.217008	0.179	-0.0310887	0.0224089
Zotu320	Firmicutes	Clostridia	Clostridiales	Lachnospiraceae	Blautia	NA	p__Firmicutes	c__Clostridia	o__Clostridiales	f__Lachnospiraceae	Blautia		1	-0.0287154	0.103763	0		3			-0.0287154	-0.0431818	-0.0272378	0.0423018	0.0411421	-0.0726623	0.170816	0.159524	-0.0846178	0.0401478	0.0542612	-0.0679962	-0.0315455	-0.129791	-0.0318864	-0.0489981	-0.0371105	-0.0346067	0.471023	0.37957	-0.37957	0.470912	0.405433	0.407916	0.504002	-0.556605	0.0472815	0.142695	-0.0965806
Zotu306	Proteobacteria	Gammaproteobacteria	Betaproteobacteriales	Burkholderiaceae	Sutterella	NA	p__Proteobacteria	c__Betaproteobacteria	o__Burkholderiales	f__Alcaligenaceae	Sutterella			-0.0287009	0.103937	0		0			-0.0287009	-0.0251499	-0.0501837	-0.0176396	-0.0494976	-0.0578293	-0.0449387	-0.0500061	-0.0369285	-0.0420665	-0.0830217	0.0296115	-0.0308972	0.000259413	-0.05229	0.00419885	-0.0487095	-0.0322761	0.105602	0.0239699	-0.0239699	0.145865	0.101695	0.0915993	0.208053	-0.127462	-0.0743274	-0.111049	-0.0223708
Zotu339	Firmicutes	Clostridia	Clostridiales	Ruminococcaceae	Ruminococcaceae_UCG-005	NA	p__Firmicutes	c__Clostridia	o__Clostridiales	f__Ruminococcaceae				-0.0283593	0.108121	0		0			-0.0283593	-0.0371987	-0.0603766	0.0266402	-0.00389338	-0.021933	-0.00193614	-0.0127858	-0.0685815	0.00467294	-0.0961799	-0.00693515	-0.0459975	-0.0548557	-0.0476082	-0.0255908	-0.0317889	-0.0371369	0.356845	0.231148	-0.231148	0.390575	0.305301	0.295417	0.469812	-0.418902	-0.153339	0.0170388	-0.0640407
Zotu277	Firmicutes	Clostridia	Clostridiales	Ruminococcaceae	NA	NA	p__Firmicutes	c__Clostridia	o__Clostridiales	f__Ruminococcaceae				-0.0282819	0.109087	0		47			-0.0282819	-0.0234618	-0.0168524	-0.00844504	-0.0318985	0.0154854	-0.0378268	-0.0633517	0.0150071	0.0218233	-0.00471376	0.00627574	-0.0320469	-0.00374957	-0.00657989	-0.00366747	-0.0156427	-0.0335641	0.0969266	0.0666289	-0.0666289	0.110669	0.0866127	0.0889037	0.151664	-0.107654	-0.034498	-0.0125033	-0.0220147
Zotu51	Firmicutes	Negativicutes	Selenomonadales	Acidaminococcaceae	Phascolarctobacterium	succinatutens	p__Firmicutes	c__Clostridia	o__Clostridiales	f__Veillonellaceae	Phascolarctobacterium			-0.0280748	0.111706	0		0			-0.0280748	-0.0151423	-0.0230545	-0.0201477	-0.108329	0.0458841	-0.00849675	-0.0356169	0.0428788	0.00373178	0.0620131	0.0340384	-0.0279852	0.00814376	-0.0414741	-0.0212495	-0.0278405	-0.0381332	0.138592	0.0660699	-0.0660699	0.166883	0.125885	0.119836	0.232767	-0.154827	-0.0182575	-0.161616	0.0670447
Zotu135	Firmicutes	Clostridia	Clostridiales	Lachnospiraceae	NA	NA	p__Firmicutes	c__Clostridia	o__Clostridiales	f__Lachnospiraceae	[Ruminococcus]			-0.0275983	0.11792	0		43			-0.0275983	-0.0480126	-0.0337379	-0.0092209	-0.0578561	-0.0544747	0.0260706	0.0147811	0.0348803	0.0140683	0.0329633	0.0310134	-0.00336837	-0.0301272	-0.00976818	0.0510355	-0.023274	-0.0646007	0.0762152	0.0534193	-0.0534193	0.0897934	0.0906835	0.0931321	0.0563935	-0.0139845	0.21326	-0.0318209	-0.0454662
Zotu187	Firmicutes	Clostridia	Clostridiales	Lachnospiraceae	Lachnospiraceae_FCS020_group	NA	p__Firmicutes	c__Clostridia	o__Clostridiales	f__Lachnospiraceae			1	-0.0269972	0.126141	0		0			-0.0269972	-0.0594635	0.00631242	0.0122537	0.0545529	-0.0654726	0.137164	0.130476	-0.0277944	0.0212254	0.0215755	-0.0642692	-0.0437277	-0.105685	-0.0282703	-0.0221283	-0.0312861	-0.0445464	0.216168	0.219609	-0.219609	0.166381	0.180224	0.187761	0.0851115	-0.181068	0.412444	0.11206	-0.139418
Zotu3324	Firmicutes	Clostridia	Clostridiales	Lachnospiraceae	Agathobacter	NA	p__Firmicutes	c__Clostridia	o__Clostridiales	f__Lachnospiraceae			1	-0.0267892	0.129087	0		20			-0.0267892	-0.0349678	-0.00467743	-0.00441974	0.00213223	-0.0486823	0.0307031	0.0181886	0.0311366	0.01826	0.0416284	-0.00581426	-0.0184835	-0.0337094	0.007919	-0.0289401	-0.041479	-0.0276193	-0.0183603	0.0421561	-0.0421561	0.0723766	0.185414	0.202862	-0.178349	0.211018	0.476756	-0.299521	-0.108698
Zotu213	Firmicutes	Clostridia	Clostridiales	Lachnospiraceae	NA	NA	p__Firmicutes	c__Clostridia	o__Clostridiales	f__Lachnospiraceae				-0.026641	0.13122	0		0			-0.026641	-0.0439294	-0.0481805	-0.00771596	-0.0338566	-0.050323	0.0040679	-0.0472543	-0.0594415	-0.00179036	-0.0227587	0.0128247	-0.02569	-0.0506362	-0.0509072	-0.0350267	-0.0416716	-0.0335804	0.104042	0.0402477	-0.0402477	0.130068	0.107768	0.095676	0.126214	-0.101035	0.0990227	-0.0840777	0.0713565
Zotu3	Firmicutes	Clostridia	Clostridiales	Lachnospiraceae	Agathobacter	NA	p__Firmicutes	c__Clostridia	o__Clostridiales	f__Lachnospiraceae			1	-0.0266171	0.131565	0		0			-0.0266171	-0.0367019	-0.0381251	-0.0227655	-0.0310764	-0.0651589	0.0126277	-0.0103775	0.0367789	0.0169751	0.0209983	0.0232511	-0.0257833	-0.0376041	-0.00883759	-0.0301243	-0.0289427	-0.025035	-0.0635885	-0.00517208	0.00517208	-0.0202776	0.0746691	0.0858279	-0.187108	0.218372	0.541605	-0.355857	-0.165877
Zotu82	Bacteroidetes	Bacteroidia	Bacteroidales	Bacteroidaceae	Bacteroides	caccae	p__Bacteroidetes	c__Bacteroidia	o__Bacteroidales	f__Bacteroidaceae	Bacteroides	Bacteroides caccae		-0.0264825	0.133529	0		0			-0.0264825	-0.0674697	-0.0213955	0.0188967	0.0744535	0.00485508	0.076662	0.0471593	0.00457608	-0.025824	0.0559491	-0.0126515	-0.00421334	-0.0541259	-0.0103295	-0.0161078	-0.00971944	-0.0048023	0.19157	0.214827	-0.214827	0.118811	0.132719	0.139555	0.0749963	-0.12689	0.144618	0.205465	0.0491156
Zotu61	Firmicutes	Clostridia	Clostridiales	Lachnospiraceae	Coprococcus_2	eutactus	p__Firmicutes	c__Clostridia	o__Clostridiales	f__Lachnospiraceae	Coprococcus	Coprococcus eutactus		-0.0263599	0.135337	0		0			-0.0263599	-0.0355043	-0.0510865	0.0122842	-0.00327962	-0.0407502	0.0417818	0.00479714	-0.107576	0.0150926	-0.0401224	0.00557527	-0.0201364	-0.0497624	-0.0285234	-0.0347951	-0.0152661	-0.0340789	0.261397	0.151237	-0.151237	0.321895	0.264462	0.258344	0.348997	-0.312674	0.160261	0.0212061	0.0120905
Zotu112	Proteobacteria	Gammaproteobacteria	Betaproteobacteriales	Burkholderiaceae	Sutterella	wadsworthensis	p__Proteobacteria	c__Betaproteobacteria	o__Burkholderiales	f__Alcaligenaceae	Sutterella			-0.0258059	0.143746	0		0			-0.0258059	-0.0152468	-0.00673103	-0.0173791	-0.0382808	-0.0323773	0.0455779	0.0227769	0.0556125	0.0330258	0.0920462	-0.0187871	-0.0561385	0.00102485	-0.00943844	0.00161951	-0.0119578	-0.0117786	-0.0346591	-0.0145773	0.0145773	-0.0510938	-0.0413481	-0.0354027	-0.0681428	0.0874402	0.108587	0.014044	-0.0877949
Zotu5052	Firmicutes	Clostridia	Clostridiales	Ruminococcaceae	Faecalibacterium	NA	p__Firmicutes	c__Clostridia	o__Clostridiales	f__Ruminococcaceae			1	-0.025314	0.151542	0		0			-0.025314	-0.0353968	-0.0074684	3.6506e-05	0.0138882	-0.0481855	0.0680071	0.0248141	0.0358247	0.0344785	0.0520574	-0.0488392	-0.0104794	-0.0652129	-0.00209421	0.0171682	-0.00790294	-0.0151595	0.112406	0.143174	-0.143174	0.178254	0.250903	0.265159	-0.0187191	0.0245976	0.379714	-0.104894	0.00551551
Zotu299	Firmicutes	Clostridia	Clostridiales	Lachnospiraceae	NA	NA	p__Firmicutes	c__Clostridia	o__Clostridiales	f__				-0.0251526	0.154169	0		31			-0.0251526	-0.0375415	-0.0191735	-0.0040809	-0.0116869	0.00864841	-0.000592428	-0.000155431	-0.0413898	0.00404329	-0.0325784	0.00563726	-0.0263774	-0.030968	-0.01721	-0.00725139	-0.0263396	-0.00140056	0.194106	0.114374	-0.114374	0.236714	0.189895	0.183186	0.275736	-0.190493	-0.070796	-0.00612734	0.0496081
Zotu87	Bacteroidetes	Bacteroidia	Bacteroidales	Prevotellaceae	Prevotella_9	NA	p__Bacteroidetes	c__Bacteroidia	o__Bacteroidales	f__Prevotellaceae	Prevotella	Prevotella copri		-0.0247318	0.16118	0		0			-0.0247318	-0.0171075	-0.0247405	-0.0303697	-0.0788257	-0.0129547	-0.0431103	-0.0547299	-0.00198182	0.0278597	-0.0190149	0.0297614	-0.0405149	0.00532694	-0.0268698	-0.0530142	-0.0311419	-0.000298069	0.00646831	-0.0561806	0.0561806	0.0519953	0.0225677	0.0137354	0.110943	-0.0454816	-0.122865	-0.159695	0.00362207
Zotu197	Firmicutes	Clostridia	Clostridiales	Lachnospiraceae	Lachnospiraceae_UCG-010	NA	p__Firmicutes	c__Clostridia	o__Clostridiales	f__				-0.0247074	0.161595	0		0			-0.0247074	-0.0197446	-0.0215786	-0.0155284	0.00533719	0.00571166	0.0457033	0.0269659	-0.0407072	0.0123967	0.0387878	0.0081185	-0.0202758	-0.0298904	0.00386816	-0.0271523	0.00179751	-0.0231037	0.205093	0.181691	-0.181691	0.16304	0.153033	0.158436	0.124587	-0.136764	0.208643	-0.00483514	0.174388
Zotu132	Firmicutes	Clostridia	Clostridiales	Lachnospiraceae	Roseburia	hominis	p__Firmicutes	c__Clostridia	o__Clostridiales	f__Lachnospiraceae	Roseburia		1	-0.0246837	0.161997	0		0			-0.0246837	-0.013909	-0.0100971	0.0221085	0.0462135	-0.0167833	0.144497	0.14487	-0.12072	0.0139253	0.0116215	-0.0566199	0.0201592	-0.0981007	-0.0328895	-0.0393222	-0.0197049	-0.0392849	0.354372	0.294403	-0.294403	0.326342	0.291384	0.292738	0.298926	-0.330762	0.178788	0.098958	0.0994578
Zotu117	Bacteroidetes	Bacteroidia	Bacteroidales	Rikenellaceae	Alistipes	NA	p__Bacteroidetes	c__Bacteroidia	o__Bacteroidales	f__Rikenellaceae				-0.0245786	0.163791	0		14			-0.0245786	-0.030361	0.00109778	0.0196648	0.119559	0.047745	0.0898406	0.109972	-0.0191249	-0.00776302	0.0926073	-0.0463253	0.0230747	-0.00601824	0.00888634	-0.0226131	0.0270667	-0.0104414	0.252297	0.294678	-0.294678	0.17186	0.183926	0.198966	0.116104	-0.177166	0.117799	0.222159	0.0744966
Zotu149	Firmicutes	Clostridia	Clostridiales	Lachnospiraceae	NA	NA	p__Firmicutes	c__Clostridia	o__Clostridiales	f__Lachnospiraceae	Anaerostipes		1	-0.0245441	0.164385	0		16			-0.0245441	-0.0388252	0.0165739	0.0213885	0.0344624	-0.0404276	0.0951924	0.0676157	0.0185056	0.0405148	0.0881194	-0.0321809	-0.0429804	-0.0829709	-0.0148428	-0.00475633	-0.0441091	-0.00369485	0.171496	0.185701	-0.185701	0.154432	0.189331	0.201232	0.057328	-0.0979317	0.31519	0.0968505	-0.0348583
Zotu148	Firmicutes	Clostridia	Clostridiales	Lachnospiraceae	NA	NA	p__Firmicutes	c__Clostridia	o__Clostridiales	f__Lachnospiraceae			1	-0.0243206	0.168262	0		3.5			-0.0243206	-0.0613999	0.00198645	0.0180896	-0.0248956	-0.0369829	0.0757502	0.0626265	-0.0720653	0.037892	0.0491701	0.0164336	-0.0181	-0.0774154	0.0138613	-0.0451244	-0.0689064	-0.0558822	0.0508001	0.042625	-0.042625	0.00773407	0.0233643	0.0263166	-0.0561028	0.0687874	0.333542	-0.0516422	0.203915
Zotu329	Bacteroidetes	Bacteroidia	Bacteroidales	Bacteroidaceae	Bacteroides	intestinalis	p__Bacteroidetes	c__Bacteroidia	o__Bacteroidales	f__Bacteroidaceae	Bacteroides			-0.0238003	0.177554	0		0			-0.0238003	-0.042799	-0.0028994	0.00918309	0.0416014	0.0368498	0.0537369	0.0368175	-0.0424916	0.00159396	0.0362819	-0.0333194	-0.0141992	-0.0128359	0.00157727	-0.0026687	-0.00910691	-0.00992908	0.190724	0.195227	-0.195227	0.151964	0.140419	0.150548	0.13565	-0.16724	0.0372183	0.041985	0.036782
Zotu257	Firmicutes	Clostridia	Clostridiales	Lachnospiraceae	Lachnospira	NA	p__Firmicutes	c__Clostridia	o__Clostridiales	f__Lachnospiraceae	Lachnospira			-0.0235574	0.18202	0		16			-0.0235574	-0.0156877	-0.016473	-0.0338065	-0.00176005	0.00086559	-0.0224827	-0.0146441	-0.0741948	0.0139715	-0.0354965	-0.0201145	-0.0170512	-0.0157397	-0.033511	-0.0299673	-0.0107548	-0.0212691	0.0709163	0.051597	-0.051597	0.063763	0.048957	0.0500021	0.0529452	-0.0497264	0.125361	-0.0287953	0.0447166
Zotu224	Bacteroidetes	Bacteroidia	Bacteroidales	Prevotellaceae	Prevotella_2	NA	p__Bacteroidetes	c__Bacteroidia	o__Bacteroidales	f__Prevotellaceae	Prevotella	Prevotella stercorea		-0.0234082	0.184804	0		0			-0.0234082	-0.0187069	-0.0205536	-0.00240758	-0.103319	-0.0206632	-0.0480518	-0.0703424	-0.00261618	0.00980415	-0.0260246	0.0286476	-0.00855932	0.0394331	-0.0465321	-0.0552826	-0.0388853	-0.010635	-0.0202602	-0.0596517	0.0596517	0.00834601	-0.0143729	-0.0236691	0.0435562	0.00763306	-0.0641964	-0.183682	0.049969
Zotu275	Bacteroidetes	Bacteroidia	Bacteroidales	Bacteroidaceae	Bacteroides	finegoldii	p__Bacteroidetes	c__Bacteroidia	o__Bacteroidales	f__Bacteroidaceae	Bacteroides			-0.0234038	0.184886	0		0			-0.0234038	-0.0225007	0.0292795	0.0126996	0.046221	0.0365945	0.0321238	0.0570319	0.0133809	0.00318401	0.0706464	-0.0412869	-0.00381403	0.0259279	0.0116169	0.0298872	0.0117197	0.0140636	0.0626044	0.10765	-0.10765	0.0335704	0.0667215	0.0748484	-0.0401674	0.0393685	0.0433261	0.0916239	0.153814
Zotu156	Firmicutes	Clostridia	Clostridiales	Ruminococcaceae	Ruminococcus_2	NA	p__Firmicutes	c__Clostridia	o__Clostridiales	f__Ruminococcaceae	Ruminococcus			-0.0234002	0.184954	0		0			-0.0234002	-0.0336332	-0.0234112	-0.0384402	-0.0011429	-0.0154927	-0.059585	-0.0776182	-0.0425996	-0.0215261	-0.0657619	0.00120599	-0.0359963	-0.00544699	-0.0152797	-0.0310386	-0.00866947	-0.0108293	0.0891323	0.0614945	-0.0614945	0.106545	0.0939289	0.0904461	0.0976448	-0.0622866	0.019995	-0.0440028	0.00991679
Zotu302	Firmicutes	Negativicutes	Selenomonadales	Veillonellaceae	Anaerovibrio	NA	p__Firmicutes	c__Clostridia	o__Clostridiales	f__Veillonellaceae	Anaerovibrio			-0.023113	0.190406	0		0			-0.023113	-0.0100411	-0.0441934	-0.0246781	-0.0680496	-0.0344317	-0.0457657	-0.0631224	-0.020487	-0.0174911	-0.0338425	-0.00586877	-0.0411533	-0.0194272	-0.0293711	-0.0398423	-0.0406771	-0.0199406	0.0254466	-0.0338393	0.0338393	0.0801746	0.0523794	0.0467044	0.109035	-0.0217062	-0.0961399	-0.0587796	0.0141285
Zotu163	Firmicutes	Clostridia	Clostridiales	Lachnospiraceae	Blautia	stercoris	p__Firmicutes	c__Clostridia	o__Clostridiales	f__Lachnospiraceae	Blautia	Blautia producta		-0.023062	0.191387	0		38			-0.023062	-0.0280193	0.0125562	0.0161485	-0.061699	0.0267252	0.00382638	-0.0335114	-0.0511279	0.0217978	0.0199393	0.0287383	-0.00186823	0.0078967	0.0257173	0.0277936	-0.030446	-0.00976869	0.0382206	0.0101127	-0.0101127	0.044586	0.0481888	0.039703	0.0053122	0.0354129	0.131785	-0.0750569	0.136922
Zotu23	Firmicutes	Clostridia	Clostridiales	Ruminococcaceae	Ruminococcus_2	NA	p__Firmicutes	c__Clostridia	o__Clostridiales	f__Ruminococcaceae	Ruminococcus			-0.022595	0.200536	0		6			-0.022595	-0.0239494	-0.0369138	-0.0413633	-0.0339187	0.0394955	-0.0330894	-0.0468199	-0.0359766	-0.018023	-0.0596727	0.020647	-0.0418772	0.00420718	-0.0602024	0.00493039	-0.00198712	-0.00929295	0.174925	0.106978	-0.106978	0.224761	0.189222	0.187939	0.245483	-0.183355	0.0117496	-0.034213	0.134975
Zotu2266	Firmicutes	Clostridia	Clostridiales	Ruminococcaceae	Flavonifractor	NA	p__Firmicutes	c__Clostridia	o__Clostridiales	f__Ruminococcaceae	Oscillospira			-0.0225905	0.200626	0		30			-0.0225905	-0.0153686	0.0791339	0.0858829	0.03384	0.118568	0.190954	0.239836	0.102688	0.0817273	0.258187	-0.151352	0.0338987	-0.0528959	0.0195185	-0.0556911	0.0061243	0.0146755	0.253985	0.275531	-0.275531	0.208916	0.219024	0.235635	0.17005	-0.154121	0.10911	0.199131	0.0982427
Zotu317	Firmicutes	Clostridia	Clostridiales	Ruminococcaceae	Ruminococcaceae_UCG-014	NA	p__Firmicutes	c__Clostridia	o__Clostridiales	f__				-0.0225457	0.201521	0		34			-0.0225457	-0.0202366	0.0175048	0.0932568	0.0129094	0.0323003	0.177638	0.212767	0.0441394	0.053634	0.173608	-0.142273	0.00477751	-0.0671142	-0.0332207	-0.0986788	-0.0528282	-0.0183739	0.242381	0.204105	-0.204105	0.25217	0.228832	0.233114	0.262615	-0.225477	0.0635533	0.145235	0.0781497
Zotu348	Bacteroidetes	Bacteroidia	Bacteroidales	Bacteroidaceae	Bacteroides	NA	p__Bacteroidetes	c__Bacteroidia	o__Bacteroidales	f__Bacteroidaceae	Bacteroides			-0.0224445	0.203552	0		0			-0.0224445	-0.00165158	0.0155011	-0.0187955	0.00284434	0.031447	0.0381677	0.0388986	-0.0143922	0.0209316	0.0361476	-0.0128488	-0.0238394	-0.0117969	-0.00901016	0.00630483	-0.0226429	-0.0318073	0.0811503	0.0793739	-0.0793739	0.0580961	0.0522158	0.0512561	0.0687601	-0.0625191	0.0224762	0.00522774	0.00544255
Zotu4144	Firmicutes	Clostridia	Clostridiales	Lachnospiraceae	Blautia	NA	p__Firmicutes	c__Clostridia	o__Clostridiales	f__Lachnospiraceae	Blautia		1	-0.0224215	0.204016	0		0			-0.0224215	-0.0255645	0.00825704	0.00326909	0.0096705	0.0307554	0.0142589	0.00558449	0.0592513	0.0228876	0.0527619	0.0263274	-0.00568539	0.0318783	0.0457983	0.049826	0.00334253	0.00139779	-0.103067	-0.00738448	0.00738448	-0.0476882	0.0703558	0.0881852	-0.292148	0.324855	0.262831	-0.193508	0.054692
Zotu96	Firmicutes	Clostridia	Clostridiales	Clostridiaceae_1	Clostridium_sensu_stricto_1	NA	p__Firmicutes	c__Clostridia	o__Clostridiales	f__Clostridiaceae				-0.0224061	0.204326	0		0			-0.0224061	-0.0515988	-0.0597143	0.0207481	-0.0462452	-0.132014	0.0757653	0.0331529	-0.0734658	0.0402887	-0.00873869	-0.0497065	-0.0397027	-0.198233	-0.0574999	-0.0749977	-0.0906286	-0.0473026	0.239394	0.1479	-0.1479	0.277581	0.22731	0.222942	0.285981	-0.275428	0.103083	0.0178613	-0.0529783
Zotu316	Actinobacteria	Coriobacteriia	Coriobacteriales	Atopobiaceae	Olsenella	NA	p__Actinobacteria	c__Coriobacteriia	o__Coriobacteriales	f__Coriobacteriaceae				-0.0223107	0.206261	0		0			-0.0223107	-0.0139097	-0.0472495	-0.0264421	-0.0959947	-0.03501	-0.0496557	-0.0566727	-0.000817639	0.024104	-0.0329362	0.0604908	-0.0242301	-0.0228359	-0.0144625	0.000943665	-0.0201676	-0.0647149	0.126147	0.0284367	-0.0284367	0.170733	0.108939	0.0939287	0.266873	-0.196022	-0.0941753	-0.0739873	-0.175107
Zotu131	Bacteroidetes	Bacteroidia	Bacteroidales	Bacteroidaceae	Bacteroides	plebeius	p__Bacteroidetes	c__Bacteroidia	o__Bacteroidales	f__Bacteroidaceae	Bacteroides	Bacteroide plebeius		-0.0221088	0.210397	0		24			-0.0221088	-0.0368434	0.00923891	0.0302074	-0.0171193	0.0504926	0.0624904	0.105801	0.0180228	0.0210165	0.107143	-0.0372606	0.00184041	0.00103118	-0.00702592	-0.0496474	-0.00741834	-0.0245201	0.111564	0.0897064	-0.0897064	0.133628	0.133474	0.13346	0.127594	-0.0972513	0.0965967	0.096978	0.0062626
Zotu62	Firmicutes	Clostridia	Clostridiales	Ruminococcaceae	NA	NA	p__Firmicutes	c__Clostridia	o__Clostridiales	f__Ruminococcaceae				-0.0217398	0.218111	0		0			-0.0217398	-0.0122494	-0.0341312	-0.0187954	-0.0571356	0.0458401	-0.057031	-0.0338233	-0.00937055	-0.00067119	-0.0561001	0.0303005	-0.0132643	-0.00994007	-0.0184622	0.0378259	0.0399936	0.00269628	0.189768	0.117902	-0.117902	0.229606	0.192236	0.19355	0.27147	-0.221815	-0.0694962	0.0286691	-0.0729516
Zotu144	Bacteroidetes	Bacteroidia	Bacteroidales	Bacteroidaceae	Bacteroides	NA	p__Bacteroidetes	c__Bacteroidia	o__Bacteroidales	f__Bacteroidaceae	Bacteroides			-0.021266	0.228311	0		0			-0.021266	0.0275736	-0.0205443	-0.0509482	-0.0891709	-0.0492548	-0.102876	-0.104785	-0.0228963	0.00549106	-0.0927891	0.0769019	-0.0396862	0.0252183	-0.0394282	-0.0301355	0.00326041	-0.013054	0.0408262	-0.0403498	0.0403498	0.0984508	0.0364961	0.0299484	0.17522	-0.0816247	-0.130734	-0.206427	-0.0268334
Zotu376	Actinobacteria	Coriobacteriia	Coriobacteriales	Atopobiaceae	NA	NA	p__Actinobacteria	c__Coriobacteriia	o__Coriobacteriales	f__Coriobacteriaceae				-0.0211855	0.230079	0		0			-0.0211855	-0.00939645	-0.000151425	-0.00994815	-0.110275	0.00214114	-0.0227429	-0.0397119	-0.00717464	0.0113176	-0.0290672	0.0384651	-0.0385983	0.00227182	-0.0346355	0.0177015	-0.00747593	-0.0170523	0.140013	0.0428159	-0.0428159	0.1863	0.133773	0.114982	0.262122	-0.149837	-0.144824	-0.155281	0.00831104
Zotu372	Firmicutes	Clostridia	Clostridiales	Lachnospiraceae	Lachnospiraceae_UCG-001	NA	p__Firmicutes	c__Clostridia	o__Clostridiales	f__				-0.0211082	0.231783	0		0			-0.0211082	-0.0144704	-0.00388407	0.0085695	0.00115409	0.00190657	0.00935507	0.0146234	-0.0634695	0.0132294	-0.0297882	0.0127645	0.0121086	-0.0253051	0.00051382	-0.0493396	-0.00765905	-0.031507	0.173068	0.10716	-0.10716	0.194169	0.159157	0.155598	0.200447	-0.171269	0.051053	0.0173776	0.0588784
Zotu382	Firmicutes	Bacilli	Lactobacillales	Streptococcaceae	Streptococcus	NA	p__Firmicutes	c__Bacilli	o__Lactobacillales	f__Streptococcaceae	Streptococcus			-0.0210967	0.232037	0		0			-0.0210967	-0.00802679	-0.0495331	-0.0707238	0.0369103	0.0384681	-0.133835	-0.159254	-0.121109	-0.00693149	-0.100386	0.0664518	0.00769949	0.0658643	-0.0280227	0.0186008	0.145054	0.0568393	-0.184475	-0.135972	0.135972	-0.1839	-0.142952	-0.141502	-0.219315	0.235264	0.0581495	-0.107328	0.017783
Zotu273	Tenericutes	Mollicutes	Mollicutes_RF39	NA	NA	NA	p__Tenericutes	c__Mollicutes	o__RF39	f__				-0.0209254	0.235851	0		0			-0.0209254	-0.0332844	-0.0611029	0.0477073	0.0046098	-0.0100161	0.0260008	0.0385171	-0.0565314	-0.00733658	-0.00219004	-0.0188014	-0.0190257	-0.0389095	-0.0440558	-0.0307261	-0.0563624	-0.0653016	0.329687	0.225719	-0.225719	0.359185	0.287003	0.285474	0.410449	-0.361865	-0.0306656	0.0502552	0.0153975
Zotu98	Proteobacteria	Gammaproteobacteria	Pasteurellales	Pasteurellaceae	Haemophilus	NA	p__Proteobacteria	c__Gammaproteobacteria	o__Pasteurellales	f__Pasteurellaceae	Haemophilus	Haemophilus parainfluenzae	1	-0.0207582	0.239617	0		0			-0.0207582	-0.00415225	-0.0582621	-0.050743	0.00741082	-0.0504337	-0.0910127	-0.160166	-0.146146	0.0130995	-0.102227	0.033	-0.0213349	0.028528	-0.024345	-0.0100423	0.120911	0.00711397	-0.154052	-0.152288	0.152288	-0.153563	-0.145489	-0.150149	-0.152192	0.186466	0.12666	-0.15497	0.00794768
Zotu266	Firmicutes	Clostridia	Clostridiales	Ruminococcaceae	NA	NA	p__Firmicutes	c__Clostridia	o__Clostridiales	f__Ruminococcaceae				-0.0206547	0.241969	0		0			-0.0206547	-0.0203393	-0.0113818	0.0132152	-0.0133077	-0.0249813	0.0249923	0.0142725	-0.00463387	0.0237876	-0.0188635	0.00689522	-0.033145	-0.013107	-0.0239804	-0.0283396	-0.011437	-0.0101718	0.0923813	0.0417857	-0.0417857	0.116253	0.0928978	0.0923173	0.134237	-0.0940475	0.028188	0.0374897	-0.0223018
Zotu309	Firmicutes	Clostridia	Clostridiales	Ruminococcaceae	Ruminococcaceae_UCG-014	NA	p__Firmicutes	c__Clostridia	o__Clostridiales	f__				-0.0206493	0.242091	0		25			-0.0206493	-0.0327084	0.0203047	0.0299406	0.0534061	-0.000694513	0.0852153	0.11566	-0.0609311	0.0324996	0.0283269	-0.0778919	-0.046803	-0.0588894	-0.016912	-0.0356483	-0.0278171	0.0289546	0.226385	0.203978	-0.203978	0.224974	0.202611	0.211808	0.208036	-0.21414	0.0761123	0.0964219	0.00282865
Zotu13	Firmicutes	Clostridia	Clostridiales	Lachnospiraceae	Fusicatenibacter	saccharivorans	p__Firmicutes	c__Clostridia	o__Clostridiales	f__Lachnospiraceae			1	-0.0205941	0.243354	0		6			-0.0205941	-0.0602742	0.0488524	0.0213474	0.0695258	-0.0142046	0.120709	0.10771	0.0417713	0.0420937	0.124371	-0.0730233	0.00558467	-0.101613	-0.00944717	0.0144691	-0.0294276	-0.0499467	0.119673	0.256964	-0.256964	-0.00180559	0.0859658	0.102344	-0.163257	0.0459406	0.3822	-0.0222754	-0.104311
Zotu16	Firmicutes	Clostridia	Clostridiales	Lachnospiraceae	Agathobacter	NA	p__Firmicutes	c__Clostridia	o__Clostridiales	f__Lachnospiraceae			1	-0.0203853	0.248165	0		38			-0.0203853	-0.0288671	-0.0184847	0.00765031	-0.0184323	0.00121389	-0.0205085	-0.0181036	0.0665475	0.0184215	-0.0244366	0.00867552	0.0164655	-0.0245506	-0.0453992	0.0099684	0.0447936	-0.0156426	0.0299536	0.0367963	-0.0367963	0.045654	0.0801251	0.0837455	-0.0390294	0.0406941	0.281507	-0.0956461	-0.111513
Zotu330	Bacteroidetes	Bacteroidia	Bacteroidales	Tannerellaceae	Parabacteroides	distasonis	p__Bacteroidetes	c__Bacteroidia	o__Bacteroidales	f__Porphyromonadaceae	Parabacteroides	Parabacteroidedistasonis		-0.0203524	0.248929	0		0			-0.0203524	-0.00910835	-0.000388412	0.0299198	-0.00924113	0.0286614	0.0253604	0.0346191	0.00511201	-0.00865823	0.0786806	-0.0149791	0.000382927	0.00354755	0.0024607	0.0396287	0.0251177	0.0176627	0.0822629	0.070677	-0.070677	0.0860377	0.0988434	0.10069	0.0684621	-0.0540557	0.0325914	0.0875083	0.0779531
Zotu327	Firmicutes	Clostridia	Clostridiales	Ruminococcaceae	Ruminococcus_1	NA	p__Firmicutes	c__Clostridia	o__Clostridiales	f__Ruminococcaceae	Ruminococcus	Ruminococcuflavefaciens		-0.020024	0.256651	0		35			-0.020024	-0.00931013	-0.0359069	7.25571e-05	-0.0556163	-0.0206643	0.0237	0.0158911	-0.0537439	0.0330301	-0.0456111	-0.0330426	-0.0622281	-0.0315133	-0.0557841	-0.0532756	-0.0494414	-0.029752	0.25838	0.156596	-0.156596	0.310035	0.236239	0.224505	0.38285	-0.294553	-0.127652	-0.0217823	0.0221653
Zotu209	Bacteroidetes	Bacteroidia	Bacteroidales	Tannerellaceae	Parabacteroides	distasonis	p__Bacteroidetes	c__Bacteroidia	o__Bacteroidales	f__Porphyromonadaceae	Parabacteroides	Parabacteroidedistasonis		-0.0195494	0.268097	0		8			-0.0195494	-0.0199867	0.00763906	0.0199884	0.051343	0.0252781	0.054913	0.0550568	0.0140974	-0.0154908	0.0666861	-0.0427689	0.022731	0.0274375	0.0542869	-0.0304686	0.0297003	0.00498074	0.157193	0.178496	-0.178496	0.0932277	0.0937745	0.102124	0.0742653	-0.0751689	0.0130816	0.158532	0.118949
Zotu398	Bacteroidetes	Bacteroidia	Bacteroidales	Muribaculaceae	NA	NA	p__Bacteroidetes	c__Bacteroidia	o__Bacteroidales	f__S24-7				-0.0195366	0.26841	0		0			-0.0195366	-0.0169997	2.28344e-05	0.02297	-0.00967804	-0.0633282	0.0353287	0.0297941	0.00215333	-0.0387597	0.0300226	-0.0362903	0.0159214	-0.022165	-0.0102841	-0.0682448	-0.0156994	0.0142017	0.0670929	0.0602673	-0.0602673	0.0638635	0.0550463	0.0547466	0.0726396	-0.0622319	0.0190089	0.041915	-0.00399999
Zotu44	Bacteroidetes	Bacteroidia	Bacteroidales	Bacteroidaceae	Bacteroides	uniformis	p__Bacteroidetes	c__Bacteroidia	o__Bacteroidales	f__Bacteroidaceae	Bacteroides		1	-0.0192671	0.27507	0		0			-0.0192671	-0.0354367	0.0416819	0.000230599	0.103297	0.0891396	0.0658754	0.0673149	-0.00689587	0.00635505	0.113671	-0.0599269	0.0128016	-0.0222594	0.00379781	-0.0171114	0.0243498	0.00686334	0.228288	0.282443	-0.282443	0.151467	0.179083	0.198489	0.0761455	-0.126646	0.113995	0.169924	0.117974
Zotu230	Firmicutes	Clostridia	Clostridiales	Peptostreptococcaceae	Terrisporobacter	NA	p__Firmicutes	c__Clostridia	o__Clostridiales	f__Peptostreptococcaceae				-0.0188385	0.285894	0		0			-0.0188385	-0.0291656	-0.0353804	0.0178149	-0.0240803	-0.116172	0.0457916	0.0251142	-0.0482084	-0.00343141	-0.0151717	-0.0217552	-0.00160447	-0.139716	-0.0424532	0.0192726	-0.0283155	-0.031122	0.188822	0.124652	-0.124652	0.215823	0.182843	0.181262	0.211316	-0.215338	0.0997046	0.0147098	-0.060173
Zotu399	Bacteroidetes	Bacteroidia	Bacteroidales	Prevotellaceae	Alloprevotella	NA	p__Bacteroidetes	c__Bacteroidia	o__Bacteroidales	f__[Paraprevotellaceae]	[Prevotella]			-0.018329	0.299125	0		0			-0.018329	-0.0275324	-0.0100145	0.0266384	-0.0299862	0.0301959	0.0268802	0.0309134	-0.00576282	0.0344935	0.0679494	-0.0432238	-0.0162893	-0.0212524	-0.0233735	-0.0271771	0.0127839	0.00734585	0.016688	0.0136706	-0.0136706	0.0222531	0.0200495	0.0166942	0.0332944	-0.022436	0.0209276	0.0453507	-0.00262601
Zotu80	Firmicutes	Clostridia	Clostridiales	Lachnospiraceae	Lachnoclostridium	NA	p__Firmicutes	c__Clostridia	o__Clostridiales	f__Lachnospiraceae			1	-0.0182578	0.301007	0		76			-0.0182578	-0.0361093	-0.0189573	-0.0399834	-0.0482248	-0.0579669	-0.0523416	-0.0809817	0.0442641	0.0147452	0.0315606	0.14814	-0.0224985	0.0278457	0.0344831	0.0546791	-0.0132334	-0.0602247	-0.036585	-0.0181173	0.0181173	-0.0477106	-0.00317868	0.00455912	-0.122025	0.14918	0.277761	-0.107871	0.0739979
Zotu72	Firmicutes	Clostridia	Clostridiales	Lachnospiraceae	Coprococcus_2	NA	p__Firmicutes	c__Clostridia	o__Clostridiales	f__Lachnospiraceae	Coprococcus	Coprococcueutactus		-0.0182141	0.302168	0		48			-0.0182141	-0.0128765	-0.0229506	-0.0101038	-0.0649004	-0.0409457	0.0282733	0.0212298	-0.0658504	0.0124295	-0.0369415	-0.0109423	-0.0285041	-0.0333385	-0.0405269	-0.0336704	-0.0331904	-0.0442993	0.233828	0.109429	-0.109429	0.307828	0.23696	0.231363	0.367833	-0.278362	-0.00896878	0.0207695	-0.0233207
Zotu234	Cyanobacteria	Melainabacteria	Gastranaerophilales	NA	NA	NA	p__Cyanobacteria	c__4C0d-2	o__YS2	f__				-0.0182009	0.302518	0		0			-0.0182009	0.00128015	-0.0396597	-0.00990639	-0.0461456	-0.023098	0.00736702	0.0185443	-0.048136	0.00641512	-0.00584541	-0.0149795	-0.0119622	-0.0441668	-0.0487736	-0.0627563	-0.039043	-0.040155	0.163294	0.0834314	-0.0834314	0.193167	0.146481	0.132813	0.255441	-0.167082	-0.0663224	-0.0385463	0.0616182
Zotu353	Firmicutes	Clostridia	Clostridiales	Lachnospiraceae	Tyzzerella_4	nexilis	p__Firmicutes	c__Clostridia	o__Clostridiales	f__Lachnospiraceae	Dorea			-0.0179781	0.308476	0		10			-0.0179781	0.00526751	0.0217541	-0.0146783	0.0560076	0.0759376	-0.0173944	-0.00548468	0.0411688	-0.0189608	0.0158302	-0.00481078	0.0194897	-0.00159494	-0.000556924	0.035281	-0.0385962	0.00467399	-0.0457867	-0.0118572	0.0118572	-0.0516336	-0.0378396	-0.0392256	-0.057932	0.0846494	-0.142339	0.030672	0.0335281
Zotu233	Firmicutes	Clostridia	Clostridiales	Ruminococcaceae	Subdoligranulum	NA	p__Firmicutes	c__Clostridia	o__Clostridiales	f__Ruminococcaceae				-0.0179591	0.308986	0		21			-0.0179591	-0.0308026	-0.0237672	0.0274758	-0.0640645	-0.0388679	0.0171694	0.0170036	-0.0374518	0.0223667	-0.0540667	0.0157743	-0.00453563	-0.0564037	-0.0600295	-0.0509333	0.0131566	-0.0510862	0.256901	0.133599	-0.133599	0.306822	0.249307	0.233436	0.328082	-0.299967	0.169778	-0.0395153	0.00208702
Zotu195	Bacteroidetes	Bacteroidia	Bacteroidales	Prevotellaceae	Prevotella_9	NA	p__Bacteroidetes	c__Bacteroidia	o__Bacteroidales	f__Prevotellaceae	Prevotella	Prevotellacopri		-0.0179123	0.31025	0		0			-0.0179123	-0.00526843	-0.0463595	-0.0350615	-0.140529	-0.046544	-0.0468371	-0.0806105	-0.00879116	-0.0167273	-0.075024	0.0486443	-0.0063954	-0.0339912	0.000109831	-0.0297021	-0.0164849	-0.0252883	-0.0515091	-0.178116	0.178116	0.0869868	0.0370653	0.0249666	0.161995	0.0235542	-0.0627181	-0.130349	-0.0103416
Zotu69	Firmicutes	Clostridia	Clostridiales	Lachnospiraceae	Coprococcus_1	catus	p__Firmicutes	c__Clostridia	o__Clostridiales	f__Lachnospiraceae	Coprococcus		1	-0.0175484	0.320184	0		0			-0.0175484	-0.0508766	-0.0137274	0.0284365	0.0375465	0.0292143	0.0867367	0.100237	-0.0775732	-0.00417522	0.0107135	-0.0431132	0.0183948	0.024754	-0.0110413	-0.0282655	-0.0379368	-0.0454204	0.405585	0.383294	-0.383294	0.305208	0.270019	0.268628	0.281103	-0.37988	0.161769	0.0369281	0.00342478
Zotu20	Firmicutes	Clostridia	Clostridiales	Lachnospiraceae	Dorea	longicatena	p__Firmicutes	c__Clostridia	o__Clostridiales	f__Lachnospiraceae			1	-0.0174418	0.323133	0		0			-0.0174418	-0.0313575	-0.0119937	0.0152809	-0.0742262	-0.0514825	0.106227	0.0840955	0.0536464	0.0353082	0.0927184	-0.00183396	-0.0202568	-0.0123599	0.0164414	0.0535632	-0.0153752	-0.0353779	0.0466517	0.0759461	-0.0759461	0.00205782	0.022418	0.0217807	-0.042196	0.0356786	0.0803762	-0.13897	-0.154669
Zotu99	Firmicutes	Clostridia	Clostridiales	Ruminococcaceae	Ruminococcaceae_UCG-002	NA	p__Firmicutes	c__Clostridia	o__Clostridiales	f__Ruminococcaceae			1	-0.016969	0.336425	0		0			-0.016969	-0.0341435	-0.0275287	0.00696248	0.104354	-0.0410831	0.104884	0.077552	-0.0571911	-0.0112962	0.028614	-0.0489957	-0.0105055	-0.0653426	-0.0334681	-0.0332509	0.00525166	-0.017915	0.486686	0.439548	-0.439548	0.419753	0.375357	0.380072	0.418543	-0.529963	0.0840134	0.196324	-0.0190462
Zotu189	Firmicutes	Erysipelotrichia	Erysipelotrichales	Erysipelotrichaceae	Solobacterium	NA	p__Firmicutes	c__Erysipelotrichi	o__Erysipelotrichales	f__Erysipelotrichaceae	Bulleidia	Bulleidiap-1630-c5		-0.0168408	0.340087	0		0			-0.0168408	-0.0110362	-0.0477324	-0.0448199	-0.0732952	-0.0369692	-0.0983626	-0.0954972	-0.0153883	-0.0248307	-0.132784	0.0818828	0.000363551	0.0132224	-0.000937425	0.027962	-0.00284615	-0.022442	0.0743354	-0.0220133	0.0220133	0.136751	0.0767446	0.0614722	0.21922	-0.123752	-0.100459	-0.159469	-0.0907817
Zotu219	Bacteroidetes	Bacteroidia	Bacteroidales	Prevotellaceae	Paraprevotella	NA	p__Bacteroidetes	c__Bacteroidia	o__Bacteroidales	f__[Paraprevotellaceae]	Paraprevotella			-0.0163358	0.354767	0		33			-0.0163358	-0.0148969	-0.0153371	0.0270024	-0.0340448	0.0552934	0.0849217	0.109546	0.0113465	0.0297601	0.0920753	-0.0129349	-0.0234325	0.00793507	-0.0188127	-0.0100078	0.0335856	-0.00317999	0.144205	0.101715	-0.101715	0.139128	0.103566	0.104898	0.174723	-0.131959	0.0291237	0.0477721	0.0333889
Zotu6642	Firmicutes	Clostridia	Clostridiales	Lachnospiraceae	NA	NA	p__Firmicutes	c__Clostridia	o__Clostridiales	f__			1	-0.0158134	0.370369	0		0			-0.0158134	-0.0396282	0.0351292	0.0268396	0.0465102	0.0211355	0.0758773	0.0755321	0.0337486	0.00910718	0.0586768	-0.0346776	0.00776345	-0.0429517	0.00684206	0.00859867	-0.0240719	-0.0164687	0.178574	0.215174	-0.215174	0.207162	0.263683	0.279921	0.0127109	-0.0395955	0.149358	-0.0547041	-0.0815046
Zotu181	Firmicutes	Clostridia	Clostridiales	Lachnospiraceae	Lachnospira	NA	p__Firmicutes	c__Clostridia	o__Clostridiales	f__Lachnospiraceae	Lachnospira			-0.0156671	0.374812	0		0			-0.0156671	-0.0375508	-0.0362737	0.0159964	0.0508389	0.0104494	0.0824251	0.105578	-0.125255	0.00361968	-0.00845923	-0.0197183	0.00189923	-0.109406	-0.0392528	-0.0490151	-0.011891	-0.0325167	0.280065	0.225552	-0.225552	0.274256	0.24619	0.25031	0.238588	-0.245009	0.262597	0.0667459	-0.00691526
Zotu120	Bacteroidetes	Bacteroidia	Bacteroidales	Bacteroidaceae	Bacteroides	NA	p__Bacteroidetes	c__Bacteroidia	o__Bacteroidales	f__Bacteroidaceae	Bacteroides			-0.0156087	0.376595	0		0			-0.0156087	-0.0284508	0.0217757	0.0108442	0.0663632	0.0602242	0.0929874	0.109136	0.00977573	0.0279219	0.104124	-0.0730973	0.004171	-0.00656249	0.0141375	-0.0633191	-0.0206165	-0.0355942	0.298388	0.310204	-0.310204	0.234406	0.222112	0.23335	0.203025	-0.24057	0.101557	0.100898	0.106118
Zotu342	Firmicutes	Clostridia	Clostridiales	Ruminococcaceae	Ruminococcus_1	NA	p__Firmicutes	c__Clostridia	o__Clostridiales	f__Ruminococcaceae	Ruminococcus			-0.0155869	0.377261	0		6			-0.0155869	-0.0242213	0.013732	0.0274821	0.0167265	0.0699287	0.125712	0.124209	0.023625	0.00792771	0.0982729	-0.0707668	0.0481512	-0.0192036	-0.0182327	-0.0345535	0.00432727	0.00238057	0.161658	0.137353	-0.137353	0.175452	0.166332	0.168331	0.187366	-0.153809	0.0154976	0.10108	0.0954412
Zotu78	Bacteroidetes	Bacteroidia	Bacteroidales	Prevotellaceae	Prevotella_9	NA	p__Bacteroidetes	c__Bacteroidia	o__Bacteroidales	f__Prevotellaceae	Prevotella	Prevotellacopri		-0.0152311	0.38825	0		0			-0.0152311	0.00100264	-0.0495687	-0.0413416	-0.126747	-0.0568182	-0.0745439	-0.0910847	-0.00804625	-0.00584468	-0.0972023	0.0586829	0.0110045	-0.00163703	0.00309104	-0.0140498	0.00115345	-0.0223469	-0.0151116	-0.11846	0.11846	0.0712728	0.0161417	0.00439618	0.158787	-0.0177548	-0.121791	-0.20441	-0.0265212
Zotu97	Bacteroidetes	Bacteroidia	Bacteroidales	Prevotellaceae	Prevotella_7	NA	p__Bacteroidetes	c__Bacteroidia	o__Bacteroidales	f__Prevotellaceae	Prevotella			-0.0149816	0.39607	0		0			-0.0149816	-0.0139734	-0.0203988	-0.0119682	-0.12792	-0.0158059	0.00187264	-0.0319394	0.00844716	0.0111498	0.00383413	0.0283921	-0.0329572	0.0245583	-0.0278857	-0.0201007	-0.00417014	-0.0026578	0.0866503	0.0113921	-0.0113921	0.138229	0.0976467	0.090038	0.220479	-0.103615	-0.0745066	-0.141025	-0.0225141
Zotu122	Bacteroidetes	Bacteroidia	Bacteroidales	Bacteroidaceae	Bacteroides	coprocola	p__Bacteroidetes	c__Bacteroidia	o__Bacteroidales	f__Bacteroidaceae	Bacteroides			-0.0149553	0.396901	0		17			-0.0149553	-0.0478669	0.00989308	0.0311063	-0.0238973	0.0462895	0.0667351	0.0857107	0.0316702	0.00527707	0.113531	-0.0135403	0.00527602	-0.0159503	-0.00496546	-0.00435792	0.0261003	-0.00694021	0.0733887	0.0584596	-0.0584596	0.083161	0.077972	0.080861	0.082358	-0.0561225	0.074315	0.0726428	-0.017654
Zotu100	Firmicutes	Clostridia	Clostridiales	Ruminococcaceae	Ruminococcaceae_UCG-013	NA	p__Firmicutes	c__Clostridia	o__Clostridiales	f__Clostridiaceae	Clostridium		1	-0.014893	0.398869	0		12			-0.014893	-0.0252888	0.0435479	0.0121872	0.080425	0.0251029	0.134112	0.147633	-0.0319245	0.0294586	0.0828962	-0.046722	0.0150931	-0.0948433	0.0200159	0.0157601	-0.0245716	-0.0307974	0.160627	0.230427	-0.230427	0.0728892	0.130896	0.150702	-0.0504553	-0.00984219	0.373746	0.104122	0.0497466
Zotu284	Proteobacteria	Gammaproteobacteria	Betaproteobacteriales	Burkholderiaceae	Sutterella	NA	p__Proteobacteria	c__Betaproteobacteria	o__Burkholderiales	f__Alcaligenaceae	Sutterella			-0.0147322	0.403982	0		36			-0.0147322	-0.00608168	-0.0331966	-0.0437756	-0.0950975	-0.0273795	-0.0339309	-0.0642029	-0.0144762	-0.00670393	-0.0855515	0.0427122	-0.0183588	0.0364836	0.00075817	-0.035866	-0.0313274	-0.0123602	0.065941	-0.016639	0.016639	0.127018	0.0817228	0.0735883	0.200567	-0.0907968	-0.118774	-0.178826	0.00995041
Zotu118	Bacteroidetes	Bacteroidia	Bacteroidales	Prevotellaceae	Prevotella_2	NA	p__Bacteroidetes	c__Bacteroidia	o__Bacteroidales	f__Prevotellaceae	Prevotella	Prevotellastercorea		-0.0144838	0.411956	0		23			-0.0144838	0.00352592	-0.059887	-0.0574705	-0.106394	-0.0148516	-0.0687913	-0.067149	0.00657045	0.00911489	-0.0489175	0.0300213	-0.00417158	0.0409546	-0.0567969	-0.0647969	-0.0075557	0.00629442	0.0175753	-0.0643129	0.0643129	0.0801287	0.0332377	0.0238573	0.152789	-0.0463343	-0.10641	-0.200425	0.00874606
Zotu147	Firmicutes	Clostridia	Clostridiales	Ruminococcaceae	NA	NA	p__Firmicutes	c__Clostridia	o__Clostridiales	f__Ruminococcaceae				-0.0138556	0.432531	0		0			-0.0138556	0.0152071	-0.0101837	-0.0167908	-0.0803641	0.0502129	-0.0233409	-0.0139534	0.0157279	-0.00322185	-0.0120863	-0.00784014	0.00785693	-0.0237326	-0.038583	-0.0842175	-0.0021267	-0.0305053	0.163322	0.101912	-0.101912	0.191073	0.158471	0.157172	0.214065	-0.182089	0.0382722	-0.0244644	0.00189332
Zotu229	Bacteroidetes	Bacteroidia	Bacteroidales	Muribaculaceae	NA	NA	p__Bacteroidetes	c__Bacteroidia	o__Bacteroidales	f__S24-7				-0.013427	0.446904	0		0			-0.013427	0.00576488	0.00524748	-0.0339648	-0.0811799	0.0277801	-0.0613136	-0.0647011	-0.0333031	0.00669703	-0.0353391	0.034385	-0.0101808	0.0426951	-0.0188108	-0.0164547	-0.0336751	-0.0306854	0.0898101	0.0174804	-0.0174804	0.142322	0.105811	0.0979455	0.194482	-0.100631	-0.0854569	-0.104743	0.0138473
Zotu26	Firmicutes	Clostridia	Clostridiales	Lachnospiraceae	Roseburia	intestinalis	p__Firmicutes	c__Clostridia	o__Clostridiales	f__Lachnospiraceae	Roseburia		1	-0.013223	0.453838	0		35			-0.013223	-0.0169878	0.0240308	-0.00765168	-0.0698382	-0.00232205	-0.00395744	-0.00166687	0.0636439	0.0471141	0.0402308	0.0451129	0.00421627	-0.0469387	-0.00380385	0.0271479	0.0123122	-0.0305319	0.00496222	0.0300514	-0.0300514	0.00892377	0.0537616	0.0628363	-0.0851271	0.130265	0.297249	-0.115101	0.0562351
Zotu74	Firmicutes	Clostridia	Clostridiales	Ruminococcaceae	Ruminococcus_1	NA	p__Firmicutes	c__Clostridia	o__Clostridiales	f__Ruminococcaceae	Ruminococcus			-0.0132152	0.454104	0		0			-0.0132152	-0.0355198	-0.0704215	-0.0365907	-0.0663063	-0.0243032	-0.0288676	-0.0606084	-0.0696124	-0.00581696	-0.0906544	0.0524719	-0.0436284	-0.015036	-0.0288448	-0.033002	-0.0209873	-0.0655094	0.162396	0.0645248	-0.0645248	0.218999	0.17533	0.166149	0.2528	-0.197665	0.103657	-0.0415073	-0.0403545
Zotu293	Firmicutes	Clostridia	Clostridiales	Lachnospiraceae	NA	NA	p__Firmicutes	c__Clostridia	o__Clostridiales	f__Lachnospiraceae				-0.0129975	0.461574	0		0			-0.0129975	0.0164286	0.00863966	0.0276172	-0.00940627	0.0181295	0.0367234	0.0395653	-0.0327288	0.00104293	-0.00254704	0.00270845	-0.00563932	0.00110608	-0.00514721	-0.0177939	-0.0307819	-0.0271798	0.184498	0.104523	-0.104523	0.207355	0.159954	0.152016	0.26961	-0.207387	-0.125565	-0.0170611	0.0561326
Zotu101	Firmicutes	Negativicutes	Selenomonadales	Acidaminococcaceae	Phascolarctobacterium	faecium	p__Firmicutes	c__Clostridia	o__Clostridiales	f__Veillonellaceae	Phascolarctobacterium			-0.0128296	0.467382	0		0			-0.0128296	-0.0402108	0.0204819	0.00159805	0.104478	0.0517671	0.0167587	0.0517791	-0.00608112	-0.00508022	0.0225585	-0.00902847	-0.00544861	0.00759698	0.0302256	0.0103398	0.034394	0.00974921	0.0342842	0.0812284	-0.0812284	-0.0134063	0.00353276	0.0147047	-0.0640989	0.0489286	0.0461772	0.112459	0.0970282
Zotu202	Bacteroidetes	Bacteroidia	Bacteroidales	Prevotellaceae	Prevotella_2	NA	p__Bacteroidetes	c__Bacteroidia	o__Bacteroidales	f__Prevotellaceae	Prevotella	Prevotellastercorea		-0.0127432	0.470386	0		58			-0.0127432	0.000368864	-0.0542511	-0.0637561	-0.0907577	-0.030075	-0.105724	-0.134346	-0.0143086	0.0153866	-0.072811	0.0670739	-0.0204812	0.0415291	-0.0210708	-0.0391166	-0.0278125	-0.0024365	-0.0557574	-0.11987	0.11987	0.00507167	-0.0270306	-0.0329707	0.0517572	0.0417703	-0.106878	-0.198635	0.0230734
Zotu11	Firmicutes	Clostridia	Clostridiales	Ruminococcaceae	Ruminococcus_2	bromii	p__Firmicutes	c__Clostridia	o__Clostridiales	f__Ruminococcaceae	Ruminococcus	Ruminococcubromii	1	-0.0126489	0.473677	0		0			-0.0126489	-0.0276497	-0.0306382	0.0105614	0.0172781	-0.00883445	0.0460605	0.0482414	0.00753368	0.0215215	0.0429153	-0.0447525	-0.00190393	-0.0847903	-0.0378729	-0.0445788	-0.0342048	-0.00968496	0.276435	0.261693	-0.261693	0.293704	0.32054	0.325839	0.231614	-0.291293	0.166277	0.0768363	-0.165648
Zotu46	Firmicutes	Clostridia	Clostridiales	Lachnospiraceae	Blautia	faecis	p__Firmicutes	c__Clostridia	o__Clostridiales	f__Lachnospiraceae	Blautia		1	-0.0125051	0.478719	0		0			-0.0125051	-0.0394192	0.0214294	0.0313252	0.143294	0.0253972	0.153356	0.139697	-0.0902002	0.0178675	0.0727718	-0.115105	0.0318902	-0.0738733	0.017425	-0.037643	0.00499725	-0.00352684	0.284146	0.345431	-0.345431	0.186785	0.223069	0.239749	0.080671	-0.187914	0.245846	0.191451	0.0929344
Zotu253	Firmicutes	Clostridia	Clostridiales	Lachnospiraceae	Dorea	NA	p__Firmicutes	c__Clostridia	o__Clostridiales	f__Lachnospiraceae	[Ruminococcus]	[Ruminococcus]gnavus	1	-0.0120939	0.493302	0		48			-0.0120939	-0.0431544	-0.00308503	0.0368972	-0.00533711	-0.055328	0.0582422	0.0398807	0.0292893	0.00440667	0.0289014	0.0466487	-0.0246117	-0.0593964	0.0279252	0.0573186	-0.0288452	-0.0425838	0.155514	0.140925	-0.140925	0.143473	0.133144	0.139652	0.109828	-0.104535	0.13869	0.0219346	-0.0584721
Zotu9772	Bacteroidetes	Bacteroidia	Bacteroidales	Prevotellaceae	Prevotella_9	NA	p__Bacteroidetes	c__Bacteroidia	o__Bacteroidales	f__Prevotellaceae	Prevotella	Prevotellacopri		-0.0120166	0.49607	0		0			-0.0120166	0.0158854	-0.035701	-0.0237605	-0.155448	-0.0537143	-0.0615659	-0.0920988	-0.015375	-0.00050171	-0.0920381	0.0799964	-0.00853474	0.00547689	-0.0363979	-0.0284635	0.0123894	-0.0429742	-0.153518	-0.358195	0.358195	0.0824796	0.0340687	0.0167112	0.150885	0.0949449	0.0605146	0.00478358	0.00441161
Zotu32	Firmicutes	Clostridia	Clostridiales	Lachnospiraceae	NA	NA	p__Firmicutes	c__Clostridia	o__Clostridiales	f__			1	-0.0118241	0.502997	0		25			-0.0118241	-0.0417362	0.0506044	0.0432443	0.0486717	0.0192562	0.116018	0.1364	0.0431582	0.0413864	0.0931702	-0.0319524	0.00536513	-0.047152	0.0272584	0.0100662	-0.0445213	-0.0506943	0.160218	0.241273	-0.241273	0.0523107	0.0851424	0.101578	-0.0390421	-0.0394486	0.189955	-0.0288732	-0.134343
Zotu4880	Firmicutes	Clostridia	Clostridiales	Lachnospiraceae	Agathobacter	NA	p__Firmicutes	c__Clostridia	o__Clostridiales	f__Lachnospiraceae			1	-0.011815	0.503325	0		0			-0.011815	-0.0251098	-0.0329419	-0.0241768	-0.00668808	-0.0583296	0.0189378	0.0135391	0.0062618	5.3748e-05	0.012726	-0.00166843	-0.0227283	-0.0307937	-0.00353031	-0.0437049	-0.0266802	-0.011042	0.0097814	0.0507163	-0.0507163	0.111907	0.216985	0.23117	-0.126499	0.165319	0.43609	-0.303399	-0.126702
Zotu92	Firmicutes	Clostridia	Clostridiales	Lachnospiraceae	Lachnospira	pectinoschiza	p__Firmicutes	c__Clostridia	o__Clostridiales	f__Lachnospiraceae	Lachnospira			-0.0117504	0.505662	0		13			-0.0117504	-0.0324881	0.0182559	0.00356822	0.0402587	-0.0296421	0.0460976	0.072177	-0.049939	0.0241661	-0.0206066	-0.0238032	-0.00614788	-0.0999174	-0.0304762	-0.000513933	-0.0143388	-0.0597795	0.164205	0.161386	-0.161386	0.147773	0.166409	0.171458	0.088863	-0.0775833	0.167038	0.00832568	0.0171521
Zotu84	Firmicutes	Clostridia	Clostridiales	Lachnospiraceae	Anaerostipes	hadrus	p__Firmicutes	c__Clostridia	o__Clostridiales	f__Lachnospiraceae			1	-0.0116798	0.508223	0		0			-0.0116798	-0.0386793	0.0526222	0.0312127	0.0916429	0.0267176	0.0816322	0.0833915	0.0135233	0.0271983	0.108867	-0.0724371	-0.0120886	-0.070678	0.062961	-0.00381343	-0.0495224	-0.0277997	0.0278238	0.132554	-0.132554	-0.082589	-0.027872	-0.018991	-0.161929	0.127984	0.180216	-0.0151588	0.0596163
Zotu297	Firmicutes	Clostridia	Clostridiales	Ruminococcaceae	Subdoligranulum	NA	p__Firmicutes	c__Clostridia	o__Clostridiales	f__Ruminococcaceae				-0.0110082	0.532916	0		0			-0.0110082	-0.0326927	-0.0209783	0.0298977	-0.109759	0.0102837	0.0246224	0.0349226	-0.0276713	0.0018463	-0.0128861	0.00351128	-0.0162151	-0.0421706	-0.0395251	-0.0425495	-0.0188965	-0.0409581	0.224534	0.107207	-0.107207	0.27877	0.216115	0.205051	0.322643	-0.251167	0.0681521	-0.0477074	0.00103049
Zotu216	Firmicutes	Clostridia	Clostridiales	Ruminococcaceae	Ruminococcaceae_UCG-014	NA	p__Firmicutes	c__Clostridia	o__Clostridiales	f__				-0.0106569	0.54607	0		53			-0.0106569	-0.0116112	-0.00705099	0.0314695	-0.0384958	-0.0395207	0.0234495	0.0393318	-0.069965	0.0204731	-0.0447373	-0.038117	-0.00393586	-0.0282349	-0.0302322	-0.0375827	-0.0600974	-0.0126449	0.264402	0.158622	-0.158622	0.306758	0.23553	0.228505	0.388489	-0.304187	-0.164012	-0.0082886	0.00141874
Zotu29	Proteobacteria	Gammaproteobacteria	Aeromonadales	Succinivibrionaceae	Succinivibrio	NA	p__Proteobacteria	c__Gammaproteobacteria	o__Aeromonadales	f__Succinivibrionaceae	Succinivibrio			-0.0104745	0.55296	0		34			-0.0104745	-0.00576344	-0.0576837	-0.0342151	-0.099592	-0.00332018	-0.0683954	-0.064737	0.00743339	0.00247222	-0.0785496	0.0476802	-0.0185998	0.00241472	-0.00111314	0.0107918	0.017124	-0.0257949	0.0227449	-0.0489001	0.0489001	0.0791237	0.0502922	0.0393441	0.158833	-0.0621458	-0.185406	-0.11322	0.00794855
Zotu263	Bacteroidetes	Bacteroidia	Bacteroidales	Tannerellaceae	Parabacteroides	distasonis	p__Bacteroidetes	c__Bacteroidia	o__Bacteroidales	f__Porphyromonadaceae	Parabacteroides	Parabacteroidedistasonis		-0.0102454	0.561678	0		0			-0.0102454	-0.0219353	0.0295884	0.0190182	-0.0101185	0.079324	0.0972381	0.121281	0.0574201	0.016943	0.139578	-0.0531509	0.0134897	-0.0151158	-0.0111846	0.0115536	0.0366059	-0.0212745	0.141354	0.151976	-0.151976	0.101562	0.0988693	0.109427	0.0865595	-0.101837	0.0828148	0.0997985	0.0424068
Zotu269	Firmicutes	Negativicutes	Selenomonadales	Veillonellaceae	Mitsuokella	multacida	p__Firmicutes	c__Clostridia	o__Clostridiales	f__Veillonellaceae	Mitsuokella	Mitsuokellamultacida		-0.010041	0.569512	0		0			-0.010041	-0.00107045	-0.0389566	-0.00784477	-0.0700343	0.00637163	-0.0238925	-0.0350911	-0.0314771	-0.0141285	-0.0354941	0.03049	-0.0097044	0.00794401	-0.013287	-0.0114562	-0.0207997	0.0150821	0.0272872	-0.00565048	0.00565048	0.0567623	0.0367059	0.032778	0.0906204	-0.036139	-0.044673	-0.0895152	-0.0605648
Zotu125	Firmicutes	Clostridia	Clostridiales	Ruminococcaceae	Ruminococcaceae_UCG-002	NA	p__Firmicutes	c__Clostridia	o__Clostridiales	f__Ruminococcaceae				-0.00934806	0.596445	0		0			-0.00934806	-0.0278193	-0.0219916	0.000756333	0.0537489	-0.0421743	0.0406217	-0.000580312	-0.0417401	-0.000109902	-0.0173028	-0.0251815	-0.0126985	-0.0421281	-0.0305917	-0.0133694	-0.000877764	-0.0483512	0.34498	0.316243	-0.316243	0.290017	0.266167	0.271259	0.270734	-0.362564	0.0443316	0.110361	-0.0447512
Zotu371	Firmicutes	Clostridia	Clostridiales	Lachnospiraceae	NA	NA	p__Firmicutes	c__Clostridia	o__Clostridiales	f__Lachnospiraceae				-0.00928276	0.599013	0		0			-0.00928276	-0.0167015	-0.0110062	-0.0153954	-0.0766233	-0.0402511	-0.0268838	-0.0558236	0.00678329	-0.0260762	-0.0482604	0.033233	-0.0217526	-0.0222028	-0.0116077	0.042649	-0.0283191	-0.0153948	0.0123919	-0.0363591	0.0363591	0.0614174	0.0346876	0.0262054	0.0838986	-0.0040946	-0.028562	-0.0608155	-0.0673655
Zotu333	Firmicutes	Clostridia	Clostridiales	Ruminococcaceae	Ruminococcaceae_UCG-014	NA	p__Firmicutes	c__Clostridia	o__Clostridiales	f__				-0.00915652	0.603991	0		0			-0.00915652	-0.0286652	-0.0368864	0.014584	-0.0178226	-0.0250122	0.0273497	0.0203274	-0.0804423	-0.00863039	-0.0591593	-0.0308202	-0.0368521	-0.0270335	-0.0322286	-0.0370133	-0.0393875	-0.0391271	0.216332	0.128531	-0.128531	0.25098	0.202248	0.192925	0.301033	-0.238994	-0.0648436	0.00870987	0.0166223
Zotu242	Verrucomicrobia	Verrucomicrobiae	Verrucomicrobiales	Akkermansiaceae	Akkermansia	muciniphila	p__Verrucomicrobia	c__Verrucomicrobiae	o__Verrucomicrobiales	f__Verrucomicrobiaceae	Akkermansia	Akkermansiamuciniphila		-0.00914131	0.604592	0		55			-0.00914131	0.00574069	0.0140972	0.00696514	0.0669284	-0.00256583	0.0275293	0.0310112	-0.0207398	-0.00354202	0.01814	-0.0251968	0.00385228	-0.0362673	0.0259708	-0.0287696	-0.00774123	-0.00347692	0.0794341	0.0677127	-0.0677127	0.0885583	0.0781434	0.0853481	0.0869688	-0.0587443	0.0389123	0.0962269	0.0280093
Zotu325	Bacteroidetes	Bacteroidia	Bacteroidales	Barnesiellaceae	Barnesiella	NA	p__Bacteroidetes	c__Bacteroidia	o__Bacteroidales	f__[Barnesiellaceae]				-0.008941	0.612533	0		24			-0.008941	-0.00185957	0.0350053	0.0131803	0.0482971	0.00033191	0.0546072	0.0716856	-0.0202691	0.0116138	0.0491097	-0.0309442	-0.0112261	-0.0261725	-0.0175654	8.77987e-05	-0.0124946	-0.0418822	0.171919	0.159669	-0.159669	0.151379	0.144642	0.148899	0.130831	-0.131128	0.0815826	0.0932697	0.0132439
Zotu239	Bacteroidetes	Bacteroidia	Bacteroidales	Bacteroidaceae	Bacteroides	clarus	p__Bacteroidetes	c__Bacteroidia	o__Bacteroidales	f__Bacteroidaceae	Bacteroides			-0.00866345	0.623611	0		0			-0.00866345	-0.0277318	0.0264281	0.0416042	0.00863102	0.0619869	0.0876228	0.104778	0.00652203	-0.0133912	0.088144	-0.0682229	-0.023616	-0.0215892	0.00428105	0.0227821	0.000981888	0.0151729	0.164008	0.175063	-0.175063	0.127228	0.130163	0.138434	0.101376	-0.0896306	0.0839998	0.115094	0.0916296
Zotu153	Bacteroidetes	Bacteroidia	Bacteroidales	Muribaculaceae	NA	NA	p__Bacteroidetes	c__Bacteroidia	o__Bacteroidales	f__S24-7				-0.00863709	0.624668	0		43			-0.00863709	0.00473231	-0.0334958	0.00940978	-0.116436	-0.0640646	-0.0400755	-0.0293927	-0.021834	-0.000200262	-0.0682401	0.0517893	-0.0128194	0.0055938	-0.0433804	-0.0168834	0.042036	0.00447335	0.117068	0.0117125	-0.0117125	0.163291	0.11001	0.0980316	0.237271	-0.157481	-0.0653104	-0.100848	0.0167532
Zotu85	Bacteroidetes	Bacteroidia	Bacteroidales	Prevotellaceae	Alloprevotella	NA	p__Bacteroidetes	c__Bacteroidia	o__Bacteroidales	f__[Paraprevotellaceae]	[Prevotella]			-0.00860826	0.625825	0		23			-0.00860826	-0.0110571	-0.0272819	-0.00139799	-0.0714997	-0.0110673	-0.0138992	-0.0210916	0.0125447	0.00133763	-0.0368852	0.0342806	-0.000238224	0.0490799	-0.0154287	-0.0322555	-0.0181942	-0.00869387	0.00856188	-0.0470636	0.0470636	0.0584061	0.027127	0.0179535	0.111081	-0.0323501	-0.105586	-0.163254	0.00795616
Zotu403	Firmicutes	Clostridia	Clostridiales	Ruminococcaceae	Ruminococcaceae_UCG-010	NA	p__Firmicutes	c__Clostridia	o__Clostridiales	f__Ruminococcaceae				-0.00848041	0.630964	0		0			-0.00848041	-0.0112606	-0.0147394	-0.00415679	-0.0510717	-0.0153348	-0.0136154	-0.028128	-0.0646328	0.00661993	-0.0482527	0.00329959	-0.0268915	-0.00747152	-0.0256484	-0.0281528	-0.0237499	0.00182043	0.184511	0.10011	-0.10011	0.20349	0.144029	0.131309	0.278436	-0.208982	-0.130517	-0.0745793	0.0390761
Zotu331	Firmicutes	Clostridia	Clostridiales	Ruminococcaceae	Faecalibacterium	NA	p__Firmicutes	c__Clostridia	o__Clostridiales	f__Ruminococcaceae				-0.00830371	0.638098	0		0			-0.00830371	0.0128708	-0.0183671	-0.0257702	-0.0454617	-0.0345934	-0.0794817	-0.0847482	-0.0561867	-0.0509046	-0.117515	0.0578855	0.012857	-0.00646308	-0.0465631	-0.0684007	0.0118066	-0.03854	0.0961355	0.0133637	-0.0133637	0.142961	0.0947544	0.0863538	0.167377	-0.130459	0.036313	-0.114522	-0.000413359
Zotu368	Bacteroidetes	Bacteroidia	Bacteroidales	Prevotellaceae	Prevotellaceae_NK3B31_group	NA	p__Bacteroidetes	c__Bacteroidia	o__Bacteroidales	f__Prevotellaceae	Prevotella			-0.00830365	0.6381	0		0			-0.00830365	-0.00544944	-0.0120255	-0.0298239	-0.0582319	-0.00189229	-0.023212	-0.033803	-0.0148238	-0.00357751	-0.0209564	-0.00901187	0.00455754	0.00234175	-0.0219715	-0.0602662	-0.0162919	-0.0131369	0.0751556	0.0231986	-0.0231986	0.0995886	0.0612748	0.0538695	0.155614	-0.085706	-0.122152	-0.137917	0.0234828
Zotu359	Bacteroidetes	Bacteroidia	Bacteroidales	Barnesiellaceae	Barnesiella	NA	p__Bacteroidetes	c__Bacteroidia	o__Bacteroidales	f__[Barnesiellaceae]				-0.00785958	0.656174	0		0			-0.00785958	-0.0161655	0.0317385	0.0316854	0.0310087	-0.00984046	0.0457601	0.0370317	0.000763432	0.00299172	0.0178033	-0.0192271	0.0111693	-0.0231336	-0.0182748	-0.0332328	-0.00294635	-0.00423763	0.0753303	0.0675083	-0.0675083	0.0802944	0.0771586	0.0831543	0.065251	-0.0556422	0.0667895	0.0822404	-0.0227208
Zotu285	Firmicutes	Clostridia	Clostridiales	Ruminococcaceae	Ruminococcaceae_UCG-004	NA	p__Firmicutes	c__Clostridia	o__Clostridiales	f__Ruminococcaceae	Oscillospira			-0.00775614	0.660413	0		0			-0.00775614	0.0149329	0.0287638	0.0460619	0.0849914	0.0180191	0.0710007	0.0724718	0.00720556	0.0328331	0.0543554	-0.0364783	-0.00225487	-0.0346096	0.0158219	-0.014704	-0.00035726	-0.00756404	0.0902891	0.115588	-0.115588	0.0604728	0.085852	0.0920071	0.0128293	-0.0107151	0.107146	0.0929712	0.0929225
Zotu298	Bacteroidetes	Bacteroidia	Bacteroidales	NA	NA	NA	p__Bacteroidetes	c__Bacteroidia	o__Bacteroidales	f__[Paraprevotellaceae]				-0.00762754	0.665699	0		0			-0.00762754	-0.0164192	-0.0179952	-0.0133463	-0.125886	-0.00143813	-0.0311943	-0.04763	-0.00440987	0.00475445	-0.034542	0.0226468	-0.0181041	0.0443666	-0.0258234	-0.0345395	-0.00191278	-0.0308155	0.0842012	0.0303887	-0.0303887	0.109335	0.0701923	0.0628109	0.168328	-0.086513	-0.0774703	-0.145817	-0.0350578
Zotu250	Bacteroidetes	Bacteroidia	Bacteroidales	Bacteroidaceae	Bacteroides	eggerthii	p__Bacteroidetes	c__Bacteroidia	o__Bacteroidales	f__Bacteroidaceae	Bacteroides	Bacteroideeggerthii		-0.00753607	0.66947	0		7			-0.00753607	-0.00245157	0.0218736	0.0210963	0.0215929	0.0700624	0.073865	0.109459	0.0325263	0.0107919	0.0894834	-0.0480275	-0.0209319	-0.00599631	-0.0105287	-0.0152238	0.0206572	-0.00259344	0.120136	0.11667	-0.11667	0.105968	0.0997738	0.108098	0.119233	-0.0842666	0.0420367	0.0888521	0.0095664
Zotu387	Bacteroidetes	Bacteroidia	Bacteroidales	Prevotellaceae	Prevotellaceae_UCG-003	NA	p__Bacteroidetes	c__Bacteroidia	o__Bacteroidales	f__[Paraprevotellaceae]	CF231			-0.00727036	0.680468	0		0			-0.00727036	0.00303228	-0.0244858	-0.0152603	-0.0578087	-0.0556552	-0.0636146	-0.074756	-0.0101203	-0.0231536	-0.0583901	0.00214998	-0.00156031	0.00985961	-0.00198884	-0.0571433	-0.0242658	0.0092621	0.0901512	0.0261109	-0.0261109	0.119722	0.0777568	0.0672225	0.168471	-0.0973543	-0.0956273	-0.112211	0.00781084
Zotu128	Firmicutes	Negativicutes	Selenomonadales	Veillonellaceae	Mitsuokella	jalaludinii	p__Firmicutes	c__Clostridia	o__Clostridiales	f__Veillonellaceae	Mitsuokella			-0.0063005	0.721176	0		0			-0.0063005	0.00159464	-0.0234785	0.027077	-0.065677	-0.0311962	-0.051913	-0.0496503	-0.0385054	-0.00749946	-0.0904681	0.0562972	-0.0215534	-0.0207229	-0.00292491	0.0686568	0.0184239	-0.0334414	0.0841173	-0.0161644	0.0161644	0.152066	0.0953107	0.0879382	0.230075	-0.109133	-0.10186	-0.0389537	-0.0880125
Zotu22	Actinobacteria	Actinobacteria	Bifidobacteriales	Bifidobacteriaceae	Bifidobacterium	NA	p__Actinobacteria	c__Actinobacteria	o__Bifidobacteriales	f__Bifidobacteriaceae	Bifidobacterium		1	-0.00599579	0.734138	0		0			-0.00599579	-0.0163748	-0.0346652	-0.056139	0.0838624	-0.0209192	-0.0953677	-0.12405	-0.000314339	-0.00470259	-0.0980841	0.0244282	-0.0297916	0.0327443	-0.00739271	0.00699806	0.0020631	-0.0177892	-0.13215	-0.0394553	0.0394553	-0.196914	-0.154329	-0.147426	-0.242922	0.217399	-0.0198272	-0.123533	-0.243219
Zotu365	Bacteroidetes	Bacteroidia	Bacteroidales	Barnesiellaceae	Barnesiella	NA	p__Bacteroidetes	c__Bacteroidia	o__Bacteroidales	f__[Barnesiellaceae]				-0.00567082	0.748045	0		35			-0.00567082	0.000530209	-0.00771146	-0.00374931	0.0162576	-0.00603865	0.00941772	0.0100393	-0.0318808	-0.00452972	0.0393254	-0.0240634	-0.0287626	0.0090193	0.000210982	-0.0356622	-0.00842751	0.00109623	0.11411	0.100163	-0.100163	0.106598	0.107767	0.10445	0.109891	-0.0943939	0.0394351	0.0884676	0.0100021
Zotu186	Bacteroidetes	Bacteroidia	Bacteroidales	Rikenellaceae	Rikenellaceae_RC9_gut_group	NA	p__Bacteroidetes	c__Bacteroidia	o__Bacteroidales	f__				-0.00541011	0.759262	0		0			-0.00541011	-0.00914276	-0.0349007	-0.0341536	-0.0445029	-0.0323916	-0.0404396	-0.0621865	-0.000389227	0.0178008	-0.059447	0.0260144	-0.0207274	0.0102912	-0.00931038	0.0290415	-0.0242914	-0.0139926	0.0539744	0.000628884	-0.000628884	0.0865139	0.0460343	0.0391853	0.150129	-0.0600761	-0.101179	-0.132617	-0.0236073
Zotu15	Actinobacteria	Coriobacteriia	Coriobacteriales	Coriobacteriaceae	Collinsella	aerofaciens	p__Actinobacteria	c__Coriobacteriia	o__Coriobacteriales	f__Coriobacteriaceae	Collinsella	Collinsellaaerofaciens	1	-0.00474949	0.787907	0		0			-0.00474949	-0.0321292	-0.020697	0.0388926	0.00654176	-0.0520016	0.0311771	0.0318433	0.107356	0.0039567	0.0723567	-0.000771748	-0.0379239	-0.0438352	0.00347504	0.070555	0.00555883	-0.0560168	0.0828023	0.13187	-0.13187	0.046581	0.0611034	0.071085	0.0131633	-0.061348	-0.0336327	0.00408809	-0.428118
Zotu396	Firmicutes	Bacilli	Lactobacillales	Lactobacillaceae	Lactobacillus	delbrueckii	p__Firmicutes	c__Bacilli	o__Lactobacillales	f__Lactobacillaceae	Lactobacillus	Lactobacil ludelbrueckii		-0.0039533	0.822812	0		0			-0.0039533	-0.03055	0.0256631	0.0497679	0.017495	-0.00291588	0.0158586	0.0406926	-0.0188094	0.0160842	0.0451712	-0.0158918	-0.0180023	-0.0474266	-0.0152892	-0.057878	0.025594	0.0141097	0.0388276	0.0254724	-0.0254724	0.0386515	0.033315	0.0267824	0.0429036	-0.00915731	-0.00362124	0.0514902	0.0017727
Zotu289	Bacteroidetes	Bacteroidia	Bacteroidales	Barnesiellaceae	Barnesiella	NA	p__Bacteroidetes	c__Bacteroidia	o__Bacteroidales	f__[Barnesiellaceae]				-0.00394635	0.823118	0		0			-0.00394635	-0.00904571	0.0449908	0.0576726	0.0548957	-0.00216335	0.0537284	0.0544448	-0.0228442	-0.0300516	0.0302428	-0.0119793	0.0077951	-0.0155164	0.0160872	-0.0356073	-0.00400552	-0.016901	0.123857	0.123283	-0.123283	0.119885	0.117681	0.129025	0.0831686	-0.0862229	0.0623145	0.127155	0.0189662
Zotu81	Firmicutes	Clostridia	Clostridiales	Lachnospiraceae	NA	NA	p__Firmicutes	c__Clostridia	o__Clostridiales	f__			1	-0.00362989	0.837095	0		57			-0.00362989	-0.0514404	0.0328952	-0.000225622	0.011317	0.0237558	0.0677147	0.0601602	-0.00206383	0.0381438	0.103874	-0.0232293	0.0339181	-0.034152	0.0105198	-0.0268423	-0.0335779	-0.0373768	0.119387	0.162683	-0.162683	0.0568913	0.0910556	0.0981288	-0.0105371	-0.0235612	0.158282	-0.0131573	-0.0278674
Zotu2	Firmicutes	Clostridia	Clostridiales	Ruminococcaceae	Faecalibacterium	NA	p__Firmicutes	c__Clostridia	o__Clostridiales	f__Ruminococcaceae	Faecalibacterium	Faecalibacterium prausnitzii	1	-0.00336195	0.848969	0		0			-0.00336195	-0.0385091	0.0142016	0.0044471	0.00343928	-0.053253	0.07695	0.0281616	0.0543746	0.0244822	0.0820764	-0.0312959	-0.0259742	-0.0695221	-0.0201194	0.00459829	0.00816043	-0.0244071	0.0190514	0.0911536	-0.0911536	-0.0101057	0.0547236	0.0673834	-0.124362	0.108159	0.49223	-0.0958487	-0.00939259
Zotu370	Firmicutes	Clostridia	Clostridiales	Lachnospiraceae	NA	NA	p__Firmicutes	c__Clostridia	o__Clostridiales	f__Lachnospiraceae				-0.0032198	0.855283	0		30			-0.0032198	-0.0325662	-0.011698	-0.0135021	-0.0744858	-0.0192547	0.00736762	-0.0103319	-0.0280608	-0.016214	-0.000786362	0.0254774	0.00912029	0.0210563	0.00866043	-0.00233124	0.00996194	-0.0380956	0.0257765	-0.0147191	0.0147191	0.0490395	0.0466823	0.0372077	0.017754	0.0399574	0.176722	-0.111939	0.0505315
Zotu107	Bacteroidetes	Bacteroidia	Bacteroidales	Prevotellaceae	Prevotella_9	NA	p__Bacteroidetes	c__Bacteroidia	o__Bacteroidales	f__Prevotellaceae	Prevotella	Prevotella copri		-0.00313616	0.859003	0		0			-0.00313616	-0.0131384	-0.04644	-0.0289846	-0.162515	-0.0715811	-0.0680905	-0.0959838	-0.0243437	-0.0197064	-0.111523	0.0438469	0.00759763	0.000308958	-0.0313856	-0.0217932	-0.00252964	-0.0319537	-0.0169884	-0.135368	0.135368	0.0937242	0.0318679	0.0206833	0.180526	-0.0392902	-0.127737	-0.236975	-0.0119234
Zotu71	Firmicutes	Clostridia	Clostridiales	Lachnospiraceae	Dorea	formicigenerans	p__Firmicutes	c__Clostridia	o__Clostridiales	f__Lachnospiraceae	Dorea	Dorea formicigenerans	1	-0.00274845	0.876283	0		0			-0.00274845	-0.0242761	-0.0210814	-0.0434288	-0.0542178	-0.0236969	-0.0351357	-0.0717993	0.0388818	-0.0162149	0.0156187	0.0736828	-0.019337	0.0425551	0.0199483	-0.0121191	0.0267413	-0.0149055	0.0369516	0.0691543	-0.0691543	-0.00844756	0.0151726	0.0148016	-0.0595231	0.0611504	0.0801677	-0.194213	-0.097363
Zotu27	Bacteroidetes	Bacteroidia	Bacteroidales	Bacteroidaceae	Bacteroides	uniformis	p__Bacteroidetes	c__Bacteroidia	o__Bacteroidales	f__Bacteroidaceae	Bacteroides		1	-0.00274508	0.876434	0		0			-0.00274508	-0.0327453	0.0556824	0.0573092	0.120646	0.062976	0.0908981	0.127078	0.0264898	0.019054	0.103024	-0.0401	0.0337498	-0.0156726	0.0321299	0.0355762	0.0129547	-6.61255e-05	0.2182	0.313058	-0.313058	0.103994	0.152902	0.171066	0.000923972	-0.0804617	0.150201	0.170842	0.105611
Zotu212	Bacteroidetes	Bacteroidia	Bacteroidales	Rikenellaceae	Alistipes	obesi	p__Bacteroidetes	c__Bacteroidia	o__Bacteroidales	f__Rikenellaceae				-0.00268872	0.878951	0		0			-0.00268872	-0.0277985	0.0377961	0.0863037	0.109789	0.0179023	0.137866	0.152094	-0.0326373	-0.00040662	0.0878522	-0.118147	-0.0292035	-0.0609406	-0.0289949	-0.0333865	-0.028104	-0.0114602	0.398875	0.385368	-0.385368	0.332034	0.310925	0.32246	0.297071	-0.39015	0.132942	0.243935	0.0356915
Zotu63	Bacteroidetes	Bacteroidia	Bacteroidales	Bacteroidaceae	Bacteroides	NA	p__Bacteroidetes	c__Bacteroidia	o__Bacteroidales	f__Bacteroidaceae	Bacteroides		1	-0.00223706	0.899166	0		0			-0.00223706	-0.0148144	0.0466441	0.0188131	0.0942248	0.0667816	0.0496541	0.046894	-0.00670365	-0.0275239	0.0895452	-0.044021	0.00486915	0.0231023	0.0558889	-0.0157253	0.0199068	0.000259704	0.0872942	0.179604	-0.179604	-0.0308271	0.0180583	0.0353206	-0.108493	0.0461608	0.11162	0.189145	0.218889
Zotu9	Firmicutes	Clostridia	Clostridiales	Ruminococcaceae	Subdoligranulum	NA	p__Firmicutes	c__Clostridia	o__Clostridiales	f__Ruminococcaceae			1	-0.00188064	0.915165	0		0			-0.00188064	-0.0492549	0.0150054	-0.00359861	0.0247946	-0.0257607	0.0629673	0.0512961	0.0556554	-0.0113712	0.0382615	-0.0283724	0.00663095	-0.0681632	0.0152873	0.0475662	-0.000146786	-0.0487179	0.117479	0.174451	-0.174451	0.057236	0.0914863	0.101028	-0.0348399	-0.0349297	0.363804	0.05825	-0.143508
Zotu130	Bacteroidetes	Bacteroidia	Bacteroidales	Prevotellaceae	Prevotella_2	NA	p__Bacteroidetes	c__Bacteroidia	o__Bacteroidales	f__Prevotellaceae	Prevotella	Prevotella stercorea		-0.00125486	0.943334	0		0			-0.00125486	0.00536357	-0.0504573	-0.0276576	-0.137635	-0.0436961	-0.0873156	-0.119445	-0.000814986	-0.00995981	-0.0689046	0.0535787	-0.0107462	0.0255532	-0.0395017	-0.0663032	-0.0238342	-0.0106026	0.00641411	-0.0819402	0.0819402	0.0676775	0.0187728	0.00580797	0.139928	-0.0380289	-0.132335	-0.229514	0.0141342
Zotu7	Bacteroidetes	Bacteroidia	Bacteroidales	Bacteroidaceae	Bacteroides	vulgatus	p__Bacteroidetes	c__Bacteroidia	o__Bacteroidales	f__Bacteroidaceae	Bacteroides		1	-0.00111407	0.949683	0		35			-0.00111407	-0.0117491	0.0556093	0.0173664	0.0641734	0.0333347	0.0414858	0.0361301	0.0433766	-0.00814197	0.120491	-0.0345502	-0.00886154	0.0134363	0.0195996	-0.0351844	0.0157479	-0.0106604	0.0362865	0.142305	-0.142305	-0.0676438	-0.00318741	0.0126145	-0.171158	0.127848	0.133787	0.173654	0.174398
Zotu304	Bacteroidetes	Bacteroidia	Bacteroidales	Tannerellaceae	Parabacteroides	distasonis	p__Bacteroidetes	c__Bacteroidia	o__Bacteroidales	f__Porphyromonadaceae	Parabacteroides	Parabacteroide distasonis		-0.000568705	0.974302	0		26			-0.000568705	0.00372862	0.038299	0.00121252	0.035733	0.0309695	0.0478933	0.0431889	0.0252434	-0.0161234	0.0738416	-0.0309514	0.0475322	0.0159167	0.020766	-0.0187943	0.0197417	-0.0259632	0.120213	0.135983	-0.135983	0.0714882	0.0677973	0.0761557	0.0546353	-0.0495633	0.027623	0.0992941	0.0866304
Zotu145	Firmicutes	Clostridia	Clostridiales	Lachnospiraceae	Lachnospiraceae_UCG-004	NA	p__Firmicutes	c__Clostridia	o__Clostridiales	f__Lachnospiraceae			1	-0.000419493	0.981043	0		74			-0.000419493	-0.00318794	0.0325537	-0.0215103	-0.0515147	-0.040283	-0.0391336	-0.0810919	0.0110128	0.00479116	0.0276017	0.0329663	-0.0207267	0.00529642	0.00765573	0.0141057	0.000838222	-0.040291	-0.137698	-0.0986305	0.0986305	-0.159959	-0.1089	-0.102179	-0.235018	0.26073	0.252459	-0.128181	0.103311
Zotu5	Bacteroidetes	Bacteroidia	Bacteroidales	Prevotellaceae	Prevotella_9	NA	p__Bacteroidetes	c__Bacteroidia	o__Bacteroidales	f__Prevotellaceae	Prevotella	Prevotella copri	1	-0.000400069	0.98192	0		0			-0.000400069	0.0259251	-0.0419065	-0.048099	-0.139469	-0.0937963	-0.0801522	-0.132606	-0.0378217	-0.0339266	-0.131031	0.090465	-0.0047084	0.0177046	-0.0161644	-0.0145056	0.011289	-0.0244354	-0.119964	-0.286453	0.286453	0.0502438	-0.0124145	-0.0329966	0.166215	0.0234054	-0.120922	-0.245872	0.0459517
Zotu65	Firmicutes	Clostridia	Clostridiales	Lachnospiraceae	NA	NA	p__Firmicutes	c__Clostridia	o__Clostridiales	f__Lachnospiraceae	Coprococcus			-0.000353705	0.984015	0		0			-0.000353705	-0.00414439	-0.0207045	0.0116538	-0.0404824	-0.0413879	0.0484125	0.035523	-0.113542	0.00526426	-0.0611651	0.0216645	-0.039923	-0.0462089	-0.0513893	-0.0594221	3.06201e-05	-0.0416999	0.273425	0.12747	-0.12747	0.343866	0.274177	0.267115	0.400153	-0.300326	0.0548634	0.0233144	0.0850699
Zotu1	Bacteroidetes	Bacteroidia	Bacteroidales	Prevotellaceae	Prevotella_9	copri	p__Bacteroidetes	c__Bacteroidia	o__Bacteroidales	f__Prevotellaceae	Prevotella	Prevotella copri	1	0.000407596	0.98158	0		0			0.000407596	0.0242266	-0.0478861	-0.0401155	-0.171494	-0.080345	-0.0745562	-0.106238	-0.0208065	-0.00709561	-0.105333	0.0962813	-0.0185288	0.00178942	-0.0266852	-0.022808	0.0197897	-0.0381683	-0.203239	-0.403341	0.403341	0.0221832	-0.0343763	-0.0537243	0.148024	0.134198	0.0215703	0.119608	-0.0438701
Zotu260	Spirochaetes	Spirochaetia	Spirochaetales	Spirochaetaceae	Treponema_2	succinifaciens	p__Spirochaetes	c__Spirochaetes	o__Spirochaetales	f__Spirochaetaceae	Treponema			0.000416786	0.981165	0		0			0.000416786	-0.00670351	-0.00867237	0.00878857	-0.0275601	-0.022438	-0.053753	-0.0510307	-0.0105594	-0.0453868	-0.0542628	0.00331955	-0.00719895	0.0177519	-0.0100238	0.0145849	-0.0229116	-0.0161574	0.0698269	0.0358915	-0.0358915	0.0775408	0.0528603	0.0502898	0.114454	-0.0567903	-0.0634409	-0.0364572	0.0127922
Zotu265	Bacteroidetes	Bacteroidia	Bacteroidales	Prevotellaceae	Paraprevotella	NA	p__Bacteroidetes	c__Bacteroidia	o__Bacteroidales	f__[Paraprevotellaceae]	Paraprevotella			0.000697925	0.968465	0		42			0.000697925	0.00201515	0.00617806	0.00158418	-0.033301	0.0348207	0.0533419	0.0630205	0.0302844	0.0388613	0.066784	-0.00538029	-0.0257855	0.0246344	-0.0250176	-0.0580325	0.0109975	-0.00892162	0.111855	0.0909775	-0.0909775	0.109034	0.0931654	0.0869568	0.136149	-0.101725	0.0131182	0.0404985	0.0470811
Zotu152	Firmicutes	Negativicutes	Selenomonadales	Acidaminococcaceae	Acidaminococcus	NA	p__Firmicutes	c__Clostridia	o__Clostridiales	f__Veillonellaceae	Acidaminococcus			0.000967465	0.956297	0		0			0.000967465	0.00634416	-0.0174914	-0.0195174	-0.0208466	0.0758407	-0.024859	-0.0120365	0.0492057	-0.00265696	-0.0139999	0.057287	-0.0284249	0.0632332	-0.0186419	0.0589286	0.0726346	-0.0252565	-0.0289425	-0.0320492	0.0320492	-0.02255	-0.0248707	-0.0247349	0.00822556	0.0297741	-0.0830128	-0.0229476	-0.162431
Zotu278	Firmicutes	Clostridia	Clostridiales	Ruminococcaceae	Ruminococcaceae_UCG-004	NA	p__Firmicutes	c__Clostridia	o__Clostridiales	f__Ruminococcaceae	Oscillospira			0.00106464	0.951913	0		0			0.00106464	-0.00453976	0.00323758	-0.00596532	0.0461469	-0.00228477	0.0233533	0.0403388	-0.00210087	-0.0200603	0.0320231	-0.0153347	0.0260803	-0.00342244	-0.0131932	0.0369579	0.0297353	0.0193252	0.0358395	0.057244	-0.057244	0.0391685	0.0613437	0.0770276	0.00633739	-0.0205669	0.0640821	0.0906084	-0.0637672
Zotu6070	Firmicutes	Clostridia	Clostridiales	Ruminococcaceae	Faecalibacterium	NA	p__Firmicutes	c__Clostridia	o__Clostridiales	f__Ruminococcaceae	Faecalibacterium	Faecalibacterium prausnitzii	1	0.00110176	0.950238	0		0			0.00110176	-0.0118287	0.0138533	-0.00606485	0.0533822	-0.00728773	0.0279646	0.0165804	-0.0318009	0.0085901	-0.0165506	-0.00732937	0.0356913	-0.0507493	0.0105132	-0.0319188	0.0244385	-0.027589	0.0638349	0.0901926	-0.0901926	0.0723133	0.127576	0.137226	-0.0541716	0.0539198	0.362027	0.0085557	0.0491435
Zotu357	Firmicutes	Clostridia	Clostridiales	Ruminococcaceae	Ruminococcaceae_UCG-001	NA	p__Firmicutes	c__Clostridia	o__Clostridiales	f__Ruminococcaceae	Ruminococcus			0.00126603	0.942831	0		16			0.00126603	0.00876524	0.0195724	-0.00426519	-0.0155423	0.0191954	0.00774859	0.0219263	-0.0059032	0.00157134	0.0345139	-0.0313807	0.00574494	-0.00790631	-0.0253349	-0.0611594	-0.00445727	0.00714504	0.101858	0.0889884	-0.0889884	0.0961479	0.0821473	0.0828433	0.111458	-0.0807686	0.0183364	0.042623	0.0233025
Zotu282	Firmicutes	Clostridia	Clostridiales	Clostridiales_vadinBB60_group	NA	NA	p__Firmicutes	c__Clostridia	o__Clostridiales	f__				0.00182681	0.917584	0		21			0.00182681	0.00942393	-0.000518814	0.0108654	0.00903771	0.0222776	0.0314621	0.0333171	-0.0750668	-0.00206859	0.00338493	-0.0579825	-0.0342669	0.00277178	-0.0306627	-0.121456	-0.0341372	0.00666145	0.331306	0.246498	-0.246498	0.348394	0.283248	0.278251	0.439071	-0.34731	-0.194843	0.0316185	0.0661954
Zotu18	Firmicutes	Clostridia	Clostridiales	Lachnospiraceae	Anaerostipes	hadrus	p__Firmicutes	c__Clostridia	o__Clostridiales	f__Lachnospiraceae			1	0.00183655	0.917146	0		22			0.00183655	-0.0239991	0.06186	0.0282129	0.118298	-0.00660993	0.0975258	0.0931695	0.0240028	0.0407995	0.111386	-0.0727774	0.0230149	-0.0745755	0.0589946	-0.0105717	-0.0483496	-0.0257009	-0.0478522	0.0941023	-0.0941023	-0.158329	-0.0879068	-0.0747939	-0.270247	0.229579	0.175703	-0.0312858	-0.075414
Zotu8166	Firmicutes	Clostridia	Clostridiales	Ruminococcaceae	Faecalibacterium	NA	p__Firmicutes	c__Clostridia	o__Clostridiales	f__Ruminococcaceae	Faecalibacterium	Faecalibacterium prausnitzii		0.00208694	0.9059	0		7			0.00208694	-0.0234148	-0.00602648	0.0335384	0.0527294	-0.0446471	0.0984482	0.0716858	0.0329793	0.00166704	0.0531739	-0.0669037	-0.0234044	-0.0828048	0.00207269	-0.0268475	-0.0350925	0.00531824	0.230849	0.241882	-0.241882	0.300684	0.349148	0.365099	0.101991	-0.151033	0.362922	0.062435	-0.0595402
Zotu381	Bacteroidetes	Bacteroidia	Bacteroidales	Prevotellaceae	Paraprevotella	NA	p__Bacteroidetes	c__Bacteroidia	o__Bacteroidales	f__[Paraprevotellaceae]	Paraprevotella			0.00216013	0.902616	0		0			0.00216013	-0.00845495	0.0183506	0.0365505	-0.0127776	0.0231928	0.0293016	0.0601141	-0.000840852	0.039237	0.0914467	0.00347419	-0.0234056	-0.00493112	0.0168412	-0.0154146	0.000689329	0.0246269	0.134004	0.109695	-0.109695	0.125651	0.109827	0.110687	0.141237	-0.117748	0.0454944	0.0525605	0.0184641
Zotu417	Spirochaetes	Spirochaetia	Spirochaetales	Spirochaetaceae	Treponema_2	NA	p__Spirochaetes	c__Spirochaetes	o__Spirochaetales	f__Spirochaetaceae	Treponema			0.00243734	0.890193	0		0			0.00243734	-0.00944115	-0.0310087	-0.0234599	-0.0408604	-0.0139829	0.0156111	-0.0209662	-0.0217647	0.00833269	-0.0199588	0.00109388	0.0218524	-0.000982258	-0.00914134	0.0362518	-0.0146291	0.0006943	0.0259842	0.00757578	-0.00757578	0.0468308	0.0371848	0.0403149	0.05837	-0.00857836	-0.0340165	-0.0452042	-0.00809373
Zotu290	Bacteroidetes	Bacteroidia	Bacteroidales	Prevotellaceae	Prevotella_9	NA	p__Bacteroidetes	c__Bacteroidia	o__Bacteroidales	f__Prevotellaceae	Prevotella	Prevotella copri		0.00244359	0.889913	0		0			0.00244359	0.00429008	-0.0387257	-0.0478517	-0.0850709	-0.0523458	-0.0749358	-0.123005	-0.0329763	-0.0084253	-0.0918514	0.0554182	-0.029784	0.0303706	-0.0533814	-0.00618641	-0.0393585	-0.00145216	-0.0543096	-0.12004	0.12004	0.0205619	-0.0116675	-0.025654	0.0795694	-0.00291013	-0.14496	-0.284527	0.0572052
Zotu157	Proteobacteria	Deltaproteobacteria	Desulfovibrionales	Desulfovibrionaceae	Bilophila	wadsworthia	p__Proteobacteria	c__Deltaproteobacteria	o__Desulfovibrionales	f__Desulfovibrionaceae	Bilophila		1	0.00246128	0.889121	0		0			0.00246128	-0.0124876	-0.00884745	0.0197531	0.117858	-0.0442498	0.0372054	0.0236385	-0.0307444	-0.0327565	0.0135102	-0.00924412	0.00575759	-0.0220924	0.0288294	-0.0247324	-0.0114691	-0.00529045	0.197793	0.22081	-0.22081	0.119923	0.132462	0.139294	0.084438	-0.137662	0.00235117	0.110079	0.0746568
Zotu56	Firmicutes	Negativicutes	Selenomonadales	Veillonellaceae	Megamonas	funiformis	p__Firmicutes	c__Clostridia	o__Clostridiales	f__Veillonellaceae	Megamonas			0.0025426	0.885483	0		45			0.0025426	-0.0101203	0.0254582	0.0194858	-0.0164658	0.0286038	0.00484853	0.015332	0.00936323	-0.00260193	0.0189481	-0.00309888	-0.0468706	0.0526009	0.0125296	-0.0118121	0.0416579	-0.0149816	-0.0645208	-0.057491	0.057491	-0.0699655	-0.056113	-0.0573548	-0.0573184	0.088535	-0.0392683	0.0456668	-0.0161815
Zotu167	Firmicutes	Clostridia	Clostridiales	Ruminococcaceae	Butyricicoccus	faecihominis	p__Firmicutes	c__Clostridia	o__Clostridiales	f__Ruminococcaceae			1	0.00265115	0.88063	0		41			0.00265115	0.0169498	0.0439744	-0.00182581	-0.00985689	0.0433127	0.0220034	0.0303768	0.066577	0.0198503	0.0868309	0.0108243	0.0041085	0.0332104	0.0239182	-0.00392495	0.0417327	0.0129104	0.0223667	0.0732284	-0.0732284	-0.0318969	0.0106254	0.0219294	-0.0987168	0.0981792	0.194414	-0.070254	0.0506891
Zotu388	Firmicutes	Bacilli	Lactobacillales	Streptococcaceae	Streptococcus	NA	p__Firmicutes	c__Bacilli	o__Lactobacillales	f__Streptococcaceae	Streptococcus			0.00345247	0.844954	0		9			0.00345247	-0.000262919	-0.00533846	-0.0521704	0.0103646	0.0136828	-0.115363	-0.145588	-0.0664898	-0.0097922	-0.0686341	0.0638018	-0.0121257	0.0561859	0.00617479	0.0650999	0.210013	0.0404926	-0.1961	-0.147763	0.147763	-0.215439	-0.188432	-0.192785	-0.228213	0.260633	0.0207007	-0.130104	0.00973392
Zotu33	Firmicutes	Negativicutes	Selenomonadales	Veillonellaceae	Megasphaera	NA	p__Firmicutes	c__Clostridia	o__Clostridiales	f__Veillonellaceae	Megasphaera			0.00369555	0.834191	0		43			0.00369555	-0.0103965	-0.0665563	-0.0328036	-0.025169	-0.0297559	-0.0741983	-0.0916335	-0.0203801	-0.0388805	-0.118858	0.0910226	-0.0235067	0.0145764	-0.000617535	0.0241855	0.0290257	-0.0222888	-0.0174155	-0.0595889	0.0595889	0.0241537	-0.00145136	-0.0019543	0.0834587	-0.00567418	-0.121828	-0.0582959	-0.227756
Zotu295	Bacteroidetes	Bacteroidia	Bacteroidales	Prevotellaceae	Alloprevotella	NA	p__Bacteroidetes	c__Bacteroidia	o__Bacteroidales	f__[Paraprevotellaceae]	[Prevotella]			0.004288	0.808091	0		32			0.004288	0.0127264	-0.0135035	-0.0252026	-0.0377759	-0.00454725	-0.0182281	-0.0342893	0.0418401	0.0216532	-0.0287635	0.0346121	-0.000260164	0.0403587	0.00511621	0.0358359	-0.00235227	-0.0208154	-0.0367591	-0.073976	0.073976	-0.00235381	-0.0219757	-0.0243808	0.0297105	0.0199726	-0.0585489	-0.136026	-0.000108768
Zotu124	Firmicutes	Clostridia	Clostridiales	Lachnospiraceae	Roseburia	NA	p__Firmicutes	c__Clostridia	o__Clostridiales	f__Lachnospiraceae	Lachnobacterium			0.00435862	0.804994	0		0			0.00435862	0.0117296	0.0052514	0.00262742	-0.0758888	0.00802858	0.0315371	0.0603258	-0.00925525	0.0032557	0.0313951	-0.0189513	-0.00128119	-0.0282583	-0.0202857	-0.0339876	0.0205421	-0.0169869	0.214792	0.127375	-0.127375	0.25355	0.223559	0.220414	0.264002	-0.220342	0.150249	0.0191279	0.046262
Zotu314	Firmicutes	Clostridia	Clostridiales	Ruminococcaceae	Ruminococcus_1	NA	p__Firmicutes	c__Clostridia	o__Clostridiales	f__Ruminococcaceae	Ruminococcus			0.00480349	0.785554	0		0			0.00480349	-0.00206776	0.00829443	0.0355746	0.0101977	0.0124171	0.0556953	0.0598416	0.0436736	0.00855572	0.0562447	-0.0498801	0.0133178	-0.0336384	0.00824103	-0.0396297	-0.00958648	0.0250136	0.072357	0.0672718	-0.0672718	0.0872602	0.0826434	0.0878164	0.0897256	-0.0489888	-0.00177082	0.0435077	0.0812533
Zotu201	Bacteroidetes	Bacteroidia	Bacteroidales	Prevotellaceae	Prevotella_2	NA	p__Bacteroidetes	c__Bacteroidia	o__Bacteroidales	f__Prevotellaceae	Prevotella	Prevotella stercorea		0.00486063	0.783067	0		0			0.00486063	0.0151937	-0.0226211	-0.045907	-0.1118	-0.0403061	-0.0962713	-0.132435	-0.00840369	-0.00645704	-0.083239	0.0672621	-0.00313837	0.0514278	-0.0195403	-0.0491955	-0.0104528	-0.0139761	-0.00997393	-0.095679	0.095679	0.0641561	0.0232089	0.0120849	0.124211	0.000421604	-0.117179	-0.255569	0.0239975
Zotu12	Firmicutes	Clostridia	Clostridiales	Ruminococcaceae	Faecalibacterium	CM04-06	p__Firmicutes	c__Clostridia	o__Clostridiales	f__Ruminococcaceae	Faecalibacterium	Faecalibacterium prausnitzii	1	0.00554312	0.753532	0		0			0.00554312	-0.0188555	0.0287908	-0.0113136	0.0588143	-0.0105382	0.0302058	0.00987716	-0.0244689	0.00190171	-0.0212031	0.0004421	0.0413976	-0.0626253	-0.00386036	-0.0407209	0.0154978	-0.0324059	0.0521616	0.0838257	-0.0838257	0.0375251	0.0867193	0.0970282	-0.0686357	0.0655504	0.413422	0.004504	0.0366384
Zotu350	Bacteroidetes	Bacteroidia	Bacteroidales	Tannerellaceae	Parabacteroides	johnsonii	p__Bacteroidetes	c__Bacteroidia	o__Bacteroidales	f__Porphyromonadaceae	Parabacteroides			0.00565291	0.748814	0		33			0.00565291	-0.00223785	0.00828246	0.01787	0.00594365	0.0684555	0.0298414	0.057439	0.00206376	-0.0185214	0.0395322	-0.00157586	0.00966003	0.0330883	-0.0122928	0.0275661	0.0668991	0.00227062	0.11079	0.120782	-0.120782	0.0816302	0.0824594	0.083305	0.0806839	-0.0597971	0.0315857	0.0885066	0.0734148
Zotu28	Firmicutes	Negativicutes	Selenomonadales	Veillonellaceae	Dialister	NA	p__Firmicutes	c__Clostridia	o__Clostridiales	f__Veillonellaceae	Dialister			0.00613545	0.728188	0		55			0.00613545	0.00279438	-0.0298056	-0.0159357	-0.0883288	-0.100383	-0.057507	-0.0832878	-0.0515373	-0.000745923	-0.13968	0.0678404	0.0104349	-0.00350905	-0.0262616	-0.0313526	0.0133239	-0.0221231	0.035212	-0.0666045	0.0666045	0.110633	0.060015	0.0437476	0.195669	-0.0889255	-0.151536	-0.145872	-0.0730206
Zotu140	Firmicutes	Negativicutes	Selenomonadales	Veillonellaceae	Megasphaera	massiliensis	p__Firmicutes	c__Clostridia	o__Clostridiales	f__Veillonellaceae	Megasphaera			0.00614261	0.727883	0		0			0.00614261	0.0286739	0.0103072	-0.0362844	0.00165712	0.00725178	-0.0375725	-0.00964029	0.0593901	0.0195685	0.0299649	0.00909801	0.00467264	0.0267647	0.0618963	0.0145362	0.0322782	-0.0079491	-0.0525138	-0.0264689	0.0264689	-0.0528312	-0.0297394	-0.031438	-0.0617643	0.0614402	-0.0408815	0.0112381	-0.0447394
Zotu24	Firmicutes	Erysipelotrichia	Erysipelotrichales	Erysipelotrichaceae	Catenibacterium	mitsuokai	p__Firmicutes	c__Erysipelotrichi	o__Erysipelotrichales	f__Erysipelotrichaceae	Catenibacterium			0.00627429	0.722288	0		49			0.00627429	0.0173935	-0.0352349	-0.028361	-0.117955	-0.0358552	-0.0757585	-0.0988654	0.0265287	0.0199316	-0.0894921	0.111544	-0.0242482	0.0654756	0.000796103	0.0151453	0.0233789	-0.044129	0.0450574	-0.0373229	0.0373229	0.109134	0.0593076	0.0500167	0.189295	-0.110101	-0.110583	-0.253755	-0.163684
Zotu3484	Firmicutes	Clostridia	Clostridiales	Lachnospiraceae	Blautia	NA	p__Firmicutes	c__Clostridia	o__Clostridiales	f__Lachnospiraceae	Blautia		1	0.00638987	0.71739	0		0			0.00638987	-0.0349746	0.0259092	0.0303307	0.0642719	-0.0375705	0.0679778	0.0467454	0.0346765	0.0085643	0.03428	-0.0316955	-0.0132813	-0.0496698	-0.00136436	-0.00907863	-0.0301258	-0.0261519	0.143404	0.187048	-0.187048	0.195237	0.257761	0.276341	-0.00975197	-0.0197017	0.25967	-0.0969567	-0.181707
Zotu43	Bacteroidetes	Bacteroidia	Bacteroidales	Prevotellaceae	Prevotella_9	NA	p__Bacteroidetes	c__Bacteroidia	o__Bacteroidales	f__Prevotellaceae	Prevotella	Prevotella copri		0.0070823	0.688294	0		24			0.0070823	0.0426392	-0.0225937	-0.0357206	-0.121155	-0.033043	-0.106625	-0.132995	-0.0123133	-0.020225	-0.0843282	0.083536	-0.010319	0.0268066	-0.0308483	-0.0441926	-0.0175001	-0.01099	-0.042708	-0.13933	0.13933	0.0548511	0.0168825	0.0030681	0.132238	-0.0296794	-0.150656	-0.221401	0.0217824
Zotu254	Bacteroidetes	Bacteroidia	Bacteroidales	Prevotellaceae	NA	NA	p__Bacteroidetes	c__Bacteroidia	o__Bacteroidales	f__Prevotellaceae	Prevotella	Prevotella copri		0.00777701	0.659557	0		0			0.00777701	0.00795197	-0.0211496	-0.0176927	-0.125819	-0.0385636	-0.0544419	-0.0876114	-0.0214355	4.95461e-05	-0.0610852	0.00628996	-0.00290381	0.00314688	-0.0356089	-0.0510291	-0.0246774	-0.00503134	0.0538648	-0.0428271	0.0428271	0.116243	0.062121	0.050153	0.183617	-0.0767851	-0.131554	-0.157122	0.00688709
Zotu57	Firmicutes	Clostridia	Clostridiales	Ruminococcaceae	NA	NA	p__Firmicutes	c__Clostridia	o__Clostridiales	f__Ruminococcaceae				0.00780956	0.658223	0		13			0.00780956	0.00202378	-0.060164	0.0160579	-0.0237239	-0.06517	0.0303492	0.0107347	-0.0678041	-0.037397	-0.0668359	0.0251971	-0.0229785	-0.0115756	-0.0392088	-0.0294382	-0.0434994	-0.0200324	0.361427	0.227503	-0.227503	0.419065	0.331331	0.324899	0.520843	-0.472642	-0.125227	0.03981	-0.0994653
Zotu215	Bacteroidetes	Bacteroidia	Bacteroidales	Muribaculaceae	CAG-873	NA	p__Bacteroidetes	c__Bacteroidia	o__Bacteroidales	f__S24-7				0.0082983	0.638317	0		0			0.0082983	-0.00608582	-0.0238306	-0.000536703	-0.0179904	0.059157	-0.00556326	0.0101557	-0.0207353	-0.00466523	-0.0225966	-0.000413816	0.0139215	0.00566024	-0.0335596	0.0398423	0.0177898	0.00754229	0.165644	0.119565	-0.119565	0.180521	0.13417	0.134084	0.238422	-0.170259	-0.0884377	0.0157356	0.0172922
[truncated: 80 more rows]
[truncated: 123 more columns]

## Sheet: Supplementary data file 5
ASV_ID	Phylum	Class	Order	Family	genus	Species	Family (green genes)	Genus (green genes)	Species (green genes)	Core	Rho GHQ9	GHQ9 P-value	Unadjusted (model 0)	Model 1	Heterogeneity (I2) model 1	Model 2	Model 3	PHQ-9	Neuroticism	Life-time episodes	family history depr	Sex	Age	Education	Occupational level	smoker	total activiteity	Audit alcohol	BMI	GI diagnosis	Diabetes	Diarrhea (week)	CRP (mg/L)	PPI	antibiotics	Shannon	Simpson	invSimpson	Richness	Chao1	ACE	PD	PC02BC	PC03BC	PC04BC	PC05BC	PC014BC	PC016BC	H1_EtnTotaal=Dutch
[truncated: 416 more rows]
[truncated: 120 more columns]
